# Supplementary material for: Plasma Lipidomics Reveals Lipid Signatures of Early Pregnancy in Mares
Source: Int J Mol Sci. 2024 Oct 15;25(20):11073. doi: 10.3390/ijms252011073 (PMC11508387; doi:10.3390/ijms252011073)
Supplement: Supplementary file 1 [file ijms-25-11073-s001.zip]

Archive with 2 entries (1 files):
- /
- Perera et al S1.Lipid abundances.xlsx
