# Supplementary material for: Plasma Lipidomics Reveals Lipid Signatures of Early Pregnancy in Mares
Source: Int J Mol Sci. 2024 Oct 15;25(20):11073. doi: 10.3390/ijms252011073 (PMC11508387; doi:10.3390/ijms252011073)
Supplement: Supplementary file 1 [file ijms-25-11073-s001.zip › Perera et al S1.Lipid abundances.xlsx]

## Sheet: S1
Table No 1: Peak intensities of all lipids
Lipid	EL_TR_B1S1_P1_D7	EL_TR_B1S11_NP2_D14	EL_TR_B1S12_NP3_D14	EL_TR_B1S2_P2_D7	EL_TR_B1S3_P3_D7	EL_TR_B1S4_NP1_D7	EL_TR_B1S5_NP2_D7	EL_TR_B1S6_NP3_D7	EL_TR_B1S7_P1_D14	EL_TR_B1S8_P2_D14	EL_TR_B1S9_P3_D14	EL_TR_B2S1_P1_D7	EL_TR_B2S10_NP1_D14	EL_TR_B2S11_NP2_D14	EL_TR_B2S12_NP3_D14	EL_TR_B2S2_P2_D7	EL_TR_B2S3_P3_D7	EL_TR_B2S4_NP1_D7	EL_TR_B2S5_NP2_D7	EL_TR_B2S6_NP3_D7	EL_TR_B2S7_P1_D14	EL_TR_B2S8_P2_D14	EL_TR_B3S10_NP1_D14	EL_TR_B3S11_NP2_D14	EL_TR_B3S12_NP3_D14	EL_TR_B3S2_P2_D7	EL_TR_B3S3_P3_D7	EL_TR_B3S4_NP1_D7	EL_TR_B3S5_NP2_D7	EL_TR_B3S6_NP3_D7	EL_TR_B3S7_P1_D14	EL_TR_B3S8_P2_D14	EL_TR_B4S1_P1_D7	EL_TR_B4S10_NP1_D14	EL_TR_B4S11_NP2_D14	EL_TR_B4S12_NP3_D14	EL_TR_B4S2_P2_D7	EL_TR_B4S3_P3_D7	EL_TR_B4S4_NP1_D7	EL_TR_B4S5_NP2_D7	EL_TR_B4S6_NP3_D7	EL_TR_B4S7_P1_D14	EL_TR_B4S8_P2_D14	EL_TR_B4S9_P3_D14	EL_TR_B5S3_NP1_D7	EL_TR_B5S4_NP2_D7	EL_TR_B5S5_P1_D14	EL_TR_B5S6_P2_D14	EL_TR_B5S7_NP1_D14
	P-D7	NP-D14	NP-D14	P-D7	P-D7	NP-D7	NP-D7	NP-D7	P-D14	P-D14	P-D14	P-D7	NP-D14	NP-D14	NP-D14	P-D7	P-D7	NP-D7	NP-D7	NP-D7	P-D14	P-D14	NP-D14	NP-D14	NP-D14	P-D7	P-D7	NP-D7	NP-D7	NP-D7	P-D14	P-D14	P-D7	NP-D14	NP-D14	NP-D14	P-D7	P-D7	NP-D7	NP-D7	NP-D7	P-D14	P-D14	P-D14	NP-D7	NP-D7	P-D14	P-D14	NP-D14
13-Docosenamide_338.34159_5.029_[M+H]+	156772	627664	420874	364564	585059	186335	212566	375800	1466331	395997	1283075	195772	381264	294588	508120	593473	253365	870241	161559	184942	758269	204312	262716	175856	222114	241222	200923	730648	256521	221518	1358764	654411	656997	155017	319305	134332	255084	184171	1468993	154644	274573	154594	158849	791573	3061472	420910	143426	270282	156637
C18-Sphinganine_302.30507_2.66_[M+H]+	46137	77816	18104	91550	73225	120742	126639	50201	59379	28865	135040	29647	53521	90406	39637	110135	120072	129347	48130	77429	47838	112808	30569	66358	105216	71949	86382	206379	93813	164052	33754	119273	113602	119243	47143	184296	113860	73842	169344	35178	37486	54142	82168	99695	83889	130385	104531	84008	93967
Carnitine_162.04957_0.626_[M+H]+	32581	20884	23652	17005	25218	31893	22089	31777	22419	20816	32755	20375	10798	22595	17425	25653	27582	26346	25736	25587	22676	15965	22339	18354	16590	23671	15883	29992	28230	22353	16035	19448	9887	32035	22501	17962	15345	22999	18737	21931	23461	16591	15490	17880	20335	29514	19620	14408	22239
CE 14:0_614.58287_11.963_[M+NH4]+	17132	16357	18802	26592	23493	14903	22984	26511	14043	23789	14605	24719	15806	10949	11684	14262	16255	14153	10775	12298	26369	9771	9981	14431	10710	8346	15759	10850	15982	12616	12481	8705	10033	11789	12317	10902	11158	11136	9241	12383	15046	11307	7579	13710	11865	9830	11514	10986	11585
CE 16:0_642.6137_12.28_[M+NH4]+	306126	296201	193375	232348	237658	265810	284479	172311	323727	203320	277741	197962	191738	200537	253361	277256	262499	208665	191735	306844	196506	232859	198210	197066	215586	252686	266622	243280	204993	209625	296748	280516	148056	238283	207854	253786	302161	247859	206970	206272	286802	211332	283822	263485	275655	266609	246219	279551	265036
CE 16:1_640.59922_11.991_[M+NH4]+	182261	175823	278238	273495	223711	210202	214350	312230	150174	281402	175036	249859	192797	191934	162156	191754	108297	214612	189521	133286	248985	128808	174440	210080	91943	111221	184170	249565	193777	81904	161796	131740	83463	178619	106787	139140	97669	131209	128482	100354	156819	92328	99841	132528	165279	243875	134580	157828	165894
CE 16:2_638.58388_11.749_[M+NH4]+	33632	21252	27524	38768	31842	19621	30109	37497	22727	38638	19809	35588	13801	17119	14070	18368	17858	19384	18714	13897	30074	10216	13883	20031	19332	12929	20607	11934	19098	19006	19701	9755	18474	14546	20570	18318	14830	14685	13729	20265	21135	20656	13670	16273	15314	13809	13802	11999	14036
CE 16:3_636.56835_11.51_[M+NH4]+	14550	15233	16018	24144	11196	9918	28294	25428	20171	24163	8709	15295	8339	8368	19775	18071	14077	16880	10695	15928	14063	10865	20717	19756	7274	6806	7182	18001	20031	7047	10497	8108	6026	7631	12785	9550	9618	10483	7430	11380	11966	5878	13278	9909	7379	20514	13318	15369	19890
CE 17:0_656.62973_12.391_[M+NH4]+	31083	33872	26801	41486	25961	27631	34699	25040	33835	28762	31085	25583	16823	19235	21013	23528	30322	24459	23318	20441	30756	23055	21899	19799	23702	24989	21332	17892	23894	18326	29847	24618	14212	17214	28598	27237	22985	18788	18973	24997	27494	18045	23865	27815	21476	23045	23065	20173	23746
CE 17:1_654.61544_12.19_[M+NH4]+	54151	37175	103900	93224	54400	45459	46446	92120	53327	104862	36673	62732	94922	61701	66898	58853	45665	107285	82073	64209	67611	60055	74578	91634	34491	37745	51098	105304	86505	23758	53552	35935	30824	42992	33884	38636	32602	41208	33934	34074	36722	33426	39134	38333	41546	99393	61289	64163	61633
CE 17:2_652.59775_11.917_[M+NH4]+	71384	65428	92397	137558	74859	58694	67656	107004	55567	131942	47005	93247	54123	71283	47226	54702	42719	58194	67717	56937	89779	42428	64410	66496	24424	44909	49996	63877	56521	23869	42797	37161	24752	33945	42138	32423	36499	43722	35085	38614	38661	27181	46132	44870	36386	53821	58846	42681	53242
CE 18:1(d7)_675.67456_12.301_[M+NH4]+	267651	367986	232723	256195	297181	364896	335435	186294	319270	254942	291679	244417	304035	271559	298949	279468	302567	265703	233303	290269	297992	314499	302250	249244	249136	310189	274476	284776	263008	267771	331210	379646	246275	299810	266831	298783	345834	324146	262682	299844	270823	262067	362367	332294	290619	310386	299496	304561	305987
CE 18:4_662.58255_11.605_[M+NH4]+	23425	28531	11277	45840	21683	22133	45811	49706	36163	50373	15754	13995	21263	20382	34669	35418	23306	38135	23221	35215	15143	24210	49891	38087	6914	11031	10171	50558	39568	7450	16197	12708	6852	11483	16830	12517	16312	14019	9364	18023	14373	6623	25991	14742	12015	48180	27284	29240	35464
CE 20:3_692.62885_12.1_[M+NH4]+	106400	79758	91101	134589	115714	107198	76396	142781	77174	143198	185495	84245	89569	131124	61185	121772	130097	94584	135396	73742	111085	72911	69856	81313	316849	76302	65188	85360	85777	306168	76547	63016	210673	100789	109435	113349	65416	55034	80051	122402	115230	226522	81479	96863	83149	72971	144884	59120	115016
CE 20:5_688.59937_11.719_[M+NH4]+	99046	126473	102452	181372	119689	110685	202728	158194	108606	197714	76875	102493	99529	85704	160051	174185	156852	118611	116379	199515	94429	144678	186230	247491	24835	107452	68066	139639	254852	25400	117605	72056	33720	69272	86036	83836	110852	82774	57529	89446	94457	30439	119526	105243	55960	130553	152158	185158	164530
CE 22:6_714.61263_11.865_[M+NH4]+	37078	14019	17306	25797	21307	13376	19842	27114	28330	24674	17029	19650	10679	17043	12225	13469	30825	14763	23417	10683	16260	8317	11445	18261	6494	39265	12448	10539	21343	7277	12643	13905	7626	26298	14582	24605	12099	11246	11359	15733	23657	8460	15262	11015	14006	12255	11241	9804	10154
Cer 16:1(4)(1OH,3OH)/23:0_608.63005_10.674_[M+H]+	7812	4095	9959	10320	6552	6112	5291	7184	7800	8114	4241	9617	2717	4783	5921	5033	5466	5826	5132	3516	3886	3501	5142	3636	7967	3587	3518	5986	3523	4782	2935	3275	4772	4987	4379	4536	3313	4180	3470	4992	2721	3046	5039	3192	3162	5636	3256	4164	8061
Cer 18:0(1OH,3OH)/22:0_624.62577_10.592_[M+H]+	33078	11123	15115	16780	14081	12253	21226	23703	38465	13809	8068	17114	17024	9222	18888	20110	13837	29694	7395	15940	14610	12419	23114	15635	11433	12574	14178	32715	16989	11284	13240	9587	10970	10242	13249	9202	10364	19718	13532	14987	12677	9453	13702	11352	13752	30698	13384	20133	31981
Cer 18:0(1OH,3OH)/24:0_652.6572_10.785_[M+H]+	82664	32618	34893	51015	42992	29742	74136	66226	129238	37960	26043	40073	35956	19264	46490	48505	35552	73292	25656	41839	34168	33810	58506	39593	24617	34965	39975	86652	40362	23512	30568	20747	28715	22134	27574	19260	28873	38667	30991	33514	27757	20627	36796	35202	36392	85661	36486	51421	112265
Cer 18:0(1OH,3OH,4OH)/24:0(2OH)_666.63524_10.404_[M+H-H2O]+	76959	22097	25482	27013	38030	34645	41086	31634	58615	20098	33456	30047	22283	19890	31163	27722	32850	45544	15561	27092	28883	22253	26939	14401	23287	27043	38492	33019	24879	26700	24738	14779	40936	24736	24359	25470	18874	24191	37518	26362	33834	21192	13477	20131	24770	37554	19163	20424	46954
Cer 18:1(4)(1OH,3OH)/20:0_576.56885_10.275_[M+H-H2O]+	13347	7352	5231	5647	7726	4011	6602	6881	13875	5126	4965	4964	6281	10975	6508	7623	8823	8908	5669	6115	6814	5994	7513	5893	4552	6450	5792	8772	6372	4750	5600	2961	6164	3677	4771	4548	4605	6676	5110	6407	6261	10094	4728	6826	4749	8800	5846	8537	10971
Cer 18:1(4)(1OH,3OH)/22:0_604.60057_10.522_[M+H-H2O]+	68280	35433	32273	41450	58286	26443	46209	46098	60714	42647	35311	40451	43384	22070	38519	35855	46336	55839	29661	29947	37364	33963	54046	36254	29004	37563	31949	55781	31444	28499	37277	18594	40355	17271	41238	23746	20217	27883	29489	53517	42784	30388	21923	40838	20221	47619	33264	49957	51388
Cer 18:1(4)(1OH,3OH)/22:0_622.61115_10.522_[M+H]+	69469	29825	29278	42720	62184	27763	49524	48986	58724	41885	34163	34659	35758	18767	36336	34610	44145	47467	25288	30371	34051	28515	48129	30899	25729	39594	28471	46117	31147	27612	33997	15703	35515	19436	38096	21975	20546	25473	26739	47203	38859	25638	18776	38210	20081	43177	29539	42189	44886
Cer 18:1(4)(1OH,3OH)/23:0_618.61557_10.625_[M+H-H2O]+	72042	45327	40633	59627	62316	32519	64459	63002	63137	58552	39821	47184	40901	29620	36561	33361	56619	46293	32392	36165	43330	28403	43413	32257	31158	41236	32860	50057	32438	29677	47884	21823	37642	21328	50301	34251	20894	23386	31159	54868	55764	28557	18768	40546	23208	47944	30150	48729	49590
Cer 18:1(4)(1OH,3OH)/24:0_632.63157_10.73_[M+H-H2O]+	222019	130652	108959	165138	155980	92735	204934	189275	274856	148024	101706	115162	111450	65283	129703	123201	146531	165330	89795	110781	100965	106180	162860	110162	78288	103388	89222	178791	115564	76551	112679	58234	103648	55297	117050	69622	79769	79105	91131	134301	111318	70858	78309	119447	79059	175261	100858	151314	215923
Cer 18:1(4)(1OH,3OH)/24:0_650.64201_10.728_[M+H]+	281571	147793	128466	214714	182386	117603	257320	232715	343647	175701	122317	138890	131417	78341	149365	148157	168336	205847	106287	132125	113777	122639	178646	128234	90211	119077	109953	214728	131073	95333	131826	67222	119382	69371	128633	78736	95821	99132	105636	154453	132238	86566	89255	134845	93608	192945	121362	174120	263852
Cer 18:1(4)(1OH,3OH)/24:1(15)_630.61486_10.527_[M+H-H2O]+	67334	33702	26961	34191	50237	19755	41008	43851	51891	44662	38668	29674	37272	22953	28220	24343	38238	38832	26254	24143	29151	20046	31975	23571	29798	25800	33110	42000	21673	28959	42492	15759	37264	18352	32975	31369	14902	16325	25724	42210	55270	31628	13588	25260	24190	38723	19393	29602	48025
Cer 19:1(4)(1OH,3OH)/24:0_646.64687_10.814_[M+H-H2O]+	37902	15463	15007	18637	18827	18109	28989	25150	35658	20712	12176	17980	13078	9564	13488	20343	18183	21249	11672	16962	16134	15615	19439	14160	10934	13134	12397	22537	14509	10625	17819	7774	10811	7899	15132	14579	13329	15980	15010	16891	20577	7520	10594	20997	12412	24305	12291	24001	22259
Cer 19:1(4)(1OH,3OH)/24:0_664.65661_10.81_[M+H]+	57849	21656	21947	28618	25776	25236	42851	36007	51481	24991	18337	25904	18110	12949	20444	30260	23794	30633	18146	21461	21458	24477	24386	20996	15252	17723	21400	33234	21061	14969	24523	11284	16294	12870	20421	18705	18824	20840	22164	22672	29208	11607	14665	25640	17221	28132	17657	31481	32272
Cer 20:1(4)(1OH,3OH)/24:0_678.67316_10.934_[M+H]+	24699	10964	9869	17280	15604	15054	32459	21114	39964	12448	9650	12930	11188	6236	13420	14412	9593	18277	9575	15196	9465	12140	16793	11012	7795	10872	14690	17922	13288	7940	12170	6923	8441	8115	8790	8650	11148	10780	11221	10086	11688	6381	11127	12140	11677	17599	10163	16361	47157
Cer 22:1;O3|Cer 14:1;O2/8:0;O_386.32517_3.886_[M+H]+	5245	11624	12007	9246	9020	10620	11268	12336	13759	11977	13245	11708	12608	11016	11378	11086	9964	11088	11646	13319	11746	11731	11392	9801	10434	11536	10490	11253	11526	10396	12665	11471	9942	10198	9900	10332	11443	10032	10322	10348	11834	10750	10540	10625	12176	10931	9357	10634	10613
Cer 31:7;O2|Cer 16:3;O2/15:4_506.36025_3.598_[M+Na]+	8902	6282	5458	9779	9603	5945	8920	9252	6403	7785	6562	6095	6760	5226	5367	6755	4945	6266	5948	7937	5486	4209	5686	5141	4943	4955	4245	4218	6469	4290	4390	3559	6797	6236	5005	5282	5062	4274	4596	5191	4862	5796	3476	5771	6174	5311	5679	7503	9449
Cer 33:1;O2|Cer 12:1;O2/21:0_546.48745_5.795_[M+Na]+	16183	8624	8339	16176	13558	13753	10687	8372	8445	6580	10042	6271	5115	5137	2683	3375	3693	3835	6112	3541	5334	3236	1552	1619	3174	3805	3371	1807	1900	1121	3640	1961	1362	1872	1691	2333	1285	1873	1806	1564	2654	2514	1403	2115	1384	813	1790	1092	1077
Cer 34:4;O2|Cer 12:0;O2/22:4_554.46176_3.769_[M+Na]+	26368	25636	24446	51382	48343	40653	28532	38218	33631	49311	37521	20336	9283	34845	22513	49030	43871	32258	30000	17854	22261	22166	48524	20848	37535	20121	36446	20610	22094	5342	46766	34813	20916	23233	24312	36122	38474	24892	39823	49906	21399	24291	35343	47397	10746	33998	14382	33221	22032
Cer 36:4;O2|Cer 17:1;O2/19:3_582.49372_4.05_[M+Na]+	105814	104857	102403	105122	103540	107034	99062	96323	97215	103799	106109	96467	103186	102327	97117	93483	90622	104782	101065	99858	104423	99348	100819	93270	104826	100489	93456	97782	99918	99778	92216	99468	97269	96175	99271	95731	113801	99032	92678	100577	108102	104308	100257	101532	111838	103302	103240	95053	102158
Cer 36:4;O2|Cer 21:0;O2/15:4_582.49188_10.172_[M+Na]+	68612	80351	61455	65857	62870	81343	83771	81462	65724	76643	61122	61319	67226	49695	82196	74380	25532	67220	70726	92812	67443	70253	88591	71469	73682	96123	67191	75195	74493	44265	47476	68455	69881	85453	63800	76911	80932	75391	71829	69450	72239	85247	67335	91826	94397	68473	56210	84121	91400
Cer 37:4;O2|Cer 17:1;O2/20:3_596.50728_4.388_[M+Na]+	23826	24011	21100	21535	21431	23778	21373	22926	23142	23757	24007	21762	22338	25963	22274	22526	23781	22815	23862	24021	25915	26624	24629	21780	22396	24718	22620	11405	23226	21098	22703	22409	10946	23391	21577	22602	28122	24868	22755	23599	22503	22197	11959	23764	25756	24726	23087	22131	23323
Cer 38:0;O3|Cer 20:0;O2/18:0;O_594.59751_10.414_[M+H-H2O]+	8566	8291	8427	9296	9686	8134	8930	8537	10497	8633	8515	9714	8162	9410	8004	6453	5740	7308	7905	8250	9004	7847	5765	7784	7787	8772	8231	8126	7749	8014	9260	7845	8601	8076	8158	7621	7398	8575	7304	8698	9744	8829	8619	5152	7660	7668	8620	9034	8124
Cer 38:4;O2|Cer 12:0;O2/26:4_610.52474_4.529_[M+Na]+	60070	66478	63340	63688	63294	58477	60040	61945	54248	60454	58322	59994	57966	61655	58250	55850	60657	55072	63462	61776	63849	61711	63705	64233	62436	63791	60881	66690	69069	68788	65183	63701	60785	58302	60361	60271	76774	64727	60498	61758	61297	65561	56907	65180	79187	66015	62709	61295	62701
Cer 39:4;O2|Cer 17:1;O2/22:3_624.53968_4.883_[M+Na]+	28575	33838	34728	33811	27672	31199	31973	30630	31482	32517	31760	30803	31443	33694	35472	32090	30675	34199	33784	33604	32796	33150	30046	38871	33665	33716	32908	34348	33631	32720	34745	35794	32279	33360	32156	31349	39995	33816	34432	34021	34031	36231	31122	32485	39583	33405	31646	33040	32586
Cer 39:4;O2|Cer 18:2;O2/21:2_624.54198_10.22_[M+Na]+	42498	32801	38512	20261	25766	32274	34935	38943	31876	35723	30897	13326	31274	40446	38054	35313	29864	34148	37562	31677	29505	38846	38630	35120	33552	32694	38371	40285	39448	32821	34484	39383	39175	37664	44499	34235	35190	28410	27114	34528	34959	31581	38310	32649	33425	42672	34737	34681	31383
Cer 40:1;O2|Cer 25:1;O2/15:0_644.59286_10.474_[M+Na]+	17937	11826	13677	8590	15327	7875	4381	13138	12347	10567	13817	13451	19168	15019	12485	11384	7611	17178	14873	16659	13141	14617	15824	10493	9811	10750	7231	20270	15627	12844	12128	11205	17954	8599	10673	3894	8874	12270	1337	9116	13180	9521	12000	12061	9919	14344	13799	21197	12162
Cer 41:0;O3|Cer 26:0;O2/15:0;O_636.62612_10.625_[M+H-H2O]+	84120	45325	36285	57949	64251	30814	62284	60833	60758	53510	42441	44087	35224	23383	34064	35198	52864	43809	31209	33303	43725	26474	43861	28014	31337	40288	31394	49945	32152	31316	43941	19830	38574	20780	45527	30942	20124	23897	31770	51056	56695	28458	19806	37028	24961	45472	30589	43617	53231
Cer 41:0;O3|Cer 26:0;O2/15:0;O_654.63484_10.499_[M+H]+	50054	15347	11823	14037	22342	25064	28278	20400	36224	11453	20409	20508	15755	8600	22061	25867	20452	31874	10629	24436	21202	18815	24804	16320	11431	17553	21380	32082	13411	12995	15493	10431	21983	14489	15990	17061	14553	17897	22821	21706	21026	14638	14562	19545	13529	31272	15494	20679	22357
Cer 41:1;O2|Cer 26:0;O2/15:1_658.60801_10.634_[M+Na]+	25784	25886	16148	22170	27826	13701	20215	18814	15523	25229	16828	15816	22985	15153	18026	15442	21731	22246	15348	18683	17144	14550	21109	15180	17725	22047	14738	23951	14601	18404	27529	13546	14401	10097	24168	16936	13538	16584	14006	26855	24198	15137	13384	21184	13671	21012	15436	22766	17735
Cer 42:0;O2|Cer 21:0;O2/21:0_674.63846_10.784_[M+Na]+	20543	18284	15427	20232	15637	13370	20533	20811	31017	16130	14295	18493	18092	8840	18018	16950	19230	21162	10919	18534	13888	13626	23287	14046	14657	14954	15440	26940	17041	12677	17658	14957	13866	8335	15495	13907	12095	15082	14782	19071	17422	13902	10511	21846	14370	28400	16274	21553	33807
Cer 42:1;O2|Cer 27:1;O2/15:0_672.62369_10.724_[M+Na]+	59639	46976	33989	40264	43493	32645	57773	42737	62742	51781	37328	36605	50806	29177	47241	48820	53456	61002	34601	43364	34959	42647	61977	45475	31405	37551	32372	68503	39741	34394	48596	25727	34215	24678	45994	32403	30684	29824	30320	53612	40906	34470	35685	52561	28456	65838	43738	61946	67222
Cer 42:1;O3|Cer 18:1;O2/24:0;O_648.62579_10.527_[M+H-H2O]+	84989	45809	35196	59680	64086	31055	53849	60964	68394	54783	47556	37818	47067	30550	35734	35416	52855	50266	34086	30548	41406	24303	40471	31379	37563	36843	42664	51842	36411	40046	54253	22750	48561	28638	46347	40309	22861	26819	35605	53008	63755	40664	19236	35177	32594	47099	27991	41070	65708
Cer 42:2;O3|Cer 18:1;O2/24:1;O_646.61132_10.137_[M+H-H2O]+	9428	12236	12667	9126	9846	11210	10943	7430	21580	9879	12257	9738	15770	14573	15813	10894	13160	12644	11328	11971	9565	16338	12266	12468	12059	13078	9578	13101	9555	9694	11696	14431	9211	10507	9693	11831	12747	12429	11703	10509	8528	11250	14848	13040	11921	14993	13106	14986	17830
Cer 43:0;O3|Cer 27:0;O2/16:0;O_682.60875_10.672_[M+H]+	57958	18899	12479	15018	24780	29064	35906	20695	55459	17681	15132	19016	16822	9533	20409	27981	21649	36695	10825	23432	23614	21205	29020	19313	11180	15358	21793	39175	18702	10254	17441	8999	12911	12447	17876	15488	16572	18009	21326	21903	21343	7727	15226	26438	12642	37365	17557	29662	27339
Cer 43:1;O2|Cer 28:1;O2/15:0_686.63898_10.822_[M+Na]+	22138	11179	10208	13319	12977	9774	15594	15408	17053	14247	9492	13297	10842	8800	10975	14163	11755	15650	11059	10365	13910	12690	12823	12342	9318	10614	11786	15234	11237	9688	15126	7231	11312	7765	10806	13222	8772	12135	9831	13085	15074	5605	8888	13650	9437	14271	10356	16653	15710
Cer 43:1;O3|Cer 18:1;O2/25:0;O_662.62862_10.611_[M+H-H2O]+	15332	18343	12562	7802	13995	11770	5763	6993	8374	18014	12860	5046	8413	22478	8622	5505	7264	5375	6936	4373	11665	4040	13555	5711	9552	8659	8190	10761	6872	14249	8972	43768	6925	8443	7776	19337	23476	18328	7403	11314	13552	9880	1397	12996	6483	10264	6104	8601	13830
Cer 43:1;O3|Cer 18:1;O2/25:0;O_680.66303_10.491_[M+H]+	35062	13451	8424	13378	22001	7493	22297	17560	32702	8345	18828	15302	15148	8662	14876	16553	20491	18922	9059	16570	17353	11920	20597	13912	12344	16230	14283	17372	10663	8132	18431	7643	16191	10302	15313	13518	8320	8534	13799	21728	20135	13250	9413	15591	8408	16798	11433	15723	29069
Cer 43:5;O2|Cer 17:2;O2/26:3_678.57889_11.603_[M+Na]+	24750	7040	19951	23595	10817	9055	4759	27770	4941	19103	9702	23242	5739	13571	1254	2221	4058	2484	13542	2008	20843	1272	1323	2263	5721	3475	13003	1224	1209	5384	2966	4103	4573	7177	7920	3199	2037	4867	10328	7668	6178	5894	1202	3044	6764	1256	1842	678	448
Cer 44:1;O3|Cer 18:1;O2/26:0;O_676.65757_10.73_[M+H-H2O]+	12037	5563	5941	8327	7463	7050	10578	9994	17070	7341	5696	5378	6376	4939	8032	6450	6479	10510	4957	6184	5224	5900	7590	6464	6923	5012	7386	8806	5386	6934	6749	4752	6323	5640	6757	6204	5673	5994	6910	7475	8041	5373	6389	6000	7527	10154	6639	8360	19667
Cer 45:7;O3|Cer 23:3;O2/22:4;O_678.58193_3.805_[M+H-H2O]+	43	12	22	23	32	19	19	28	41	22	26	28	43	19	11	34	17	30	26	24	22	25	0	38	10	36	12	10	12	16	10	14	0	22	14	12	14	17	21	10	28	10	12	17	13	12	15	17	10
Cer 46:2;O2|Cer 27:0;O2/19:2_726.65709_10.68_[M+Na]+	12251	4638	21850	8189	895	1578	6616	44597	12567	6130	1065	6249	2023	1525	1379	5835	3833	7965	1392	5535	1216	1646	7875	1693	2637	2223	1939	10235	1929	1556	1573	1595	1280	1940	1271	1266	1621	1804	1287	1805	1628	1427	1794	2233	1593	8901	1751	6107	8540
Cer 46:8;O2|Cer 12:2;O2/34:6_714.57179_10.187_[M+Na]+	43308	38652	39938	34294	43347	36545	48324	61482	45417	58740	54411	33683	41863	46333	53228	30066	36440	30632	32694	40470	42528	20312	32712	36606	29492	40358	44329	43689	48059	47570	61178	38260	35156	44737	31189	53401	46618	31701	38317	31435	66059	27285	42260	33747	41180	38517	23725	40088	38783
Cer 47:6;O2|Cer 17:0;O2/30:6_732.61418_10.85_[M+Na]+	63349	63796	66958	64372	67122	63985	60886	66603	67169	59163	68635	57858	58572	58976	57628	59827	56945	57074	58070	58160	52531	58894	54613	60762	56445	54205	56135	55001	56202	55661	53840	56452	57356	58961	58111	55856	55472	60926	55830	58846	51045	54443	56359	58111	62281	59842	63013	51007	58056
Cer 48:8;O2|Cer 12:2;O2/36:6_742.6344_4.223_[M+Na]+	21	46986	49212	47418	46786	46381	41847	47206	48865	48577	45807	47878	42174	45406	39329	41864	46162	49674	42505	47199	43979	43035	44804	43971	46771	43555	43714	49537	45075	43191	45849	45821	44889	41720	44873	45889	45121	48283	44557	47960	45751	44435	44260	47224	52236	42149	46288	32024	42032
Cer 49:4;O2|Cer 19:0;O2/30:4_764.69012_10.862_[M+Na]+	20513	7812	7194	18029	12271	7898	11801	11138	13649	14649	8562	15491	10877	7895	8016	9427	6678	8894	7529	7752	12388	5825	12393	8579	6310	6782	12031	12722	13971	6185	5929	6677	7520	9949	22528	7078	7876	6978	10842	10124	9317	7140	7227	6960	8001	11949	5191	10352	9667
Cer 49:4;O2|Cer 30:3;O2/19:1_764.67283_11.188_[M+Na]+	16424	18214	46490	34142	13577	21829	21612	84786	21967	31824	11640	15418	11005	18156	13893	10855	21173	17910	16206	13987	14961	10933	11653	12187	18806	14433	13391	12050	18913	20000	11532	11989	26568	9443	21704	9979	16292	11449	23453	16547	11984	14652	11331	13601	15595	10240	17183	13284	15706
Cer 49:7;O3|Cer 25:3;O2/24:4;O_734.64902_4.333_[M+H-H2O]+	11	24	12	10	12	12	19	14	11	17	29	16	38	17	10	31	17	14	14	0	35	62	14	58	67	12	21	12	9	10	10	14	181	14	95	16	12	60	15	35	71	19	22	157	251	14	24	10	15
Cer 50:4;O2|Cer 18:2;O2/32:2_778.68324_11.303_[M+Na]+	14386	11626	47727	28555	8413	18225	13968	65163	13774	27709	7373	11223	8312	19352	8876	7318	18449	10958	15772	9606	10466	6504	7422	9060	15288	12089	11044	6818	9719	16737	9102	9447	18942	8638	20744	9131	12104	10331	18661	14615	8670	13372	8903	9349	12502	8303	13547	9754	10151
Cer 54:4;O2|Cer 18:2;O2/36:2_834.78194_12.349_[M+Na]+	43721	11551	16274	19228	17803	16982	16516	17537	16168	13216	16434	12412	14787	13460	9976	9776	13264	13003	13785	11226	15449	11103	8358	8721	20114	13859	26356	11265	11119	19912	16388	8213	21196	7445	9244	9419	10577	9053	19810	13178	9621	14616	6737	9062	8068	9436	8866	6586	12188
Cer 56:5;O2|Cer 18:3;O2/38:2_860.79999_12.391_[M+Na]+	37621	14540	6780	16684	20875	19810	20523	16016	27081	9595	14334	9513	15866	10369	9701	13135	21431	13140	11641	15603	15642	15466	11789	13490	28096	13865	28125	19394	17213	24846	14370	8461	30660	8003	14169	9243	17266	11603	25267	19697	12326	19022	14308	12996	10953	16069	8607	6531	9592
Cer 56:6;O2|Cer 18:3;O2/38:3_858.75564_12.328_[M+Na]+	21323	6249	5039	8874	7879	5584	6277	4098	22822	8622	9706	8211	6851	6136	6112	9260	11516	6849	4849	6240	6381	7380	6848	9257	10983	9060	11683	10868	12803	6307	9753	4403	7304	2696	7170	4742	5063	9728	11352	7961	4443	7023	6977	9372	5688	8168	3240	5432	8361
Cer 61:6;O2|Cer 27:0;O2/34:6_928.82932_11.829_[M+Na]+	60446	58489	136672	109962	58389	66759	90370	133646	90506	75841	48391	48854	44354	66497	48337	57546	91802	52736	87528	72920	52068	74325	60566	69211	57348	52466	43323	70913	78838	74075	50655	57771	106709	30431	73955	34811	51670	45220	94181	68715	47292	49797	41546	42144	48560	61802	55520	55038	52320
Cer 64:12;O4|Cer 20:2;O2/44:10;O2_968.80104_10.582_[M+H]+	117522	89599	120548	124705	117414	109426	116732	175133	107141	112582	110871	127261	47863	65850	48505	111556	101820	76243	88080	64313	106787	60703	58362	57772	88157	64933	67683	60290	58266	97667	60333	49399	83437	75081	76459	77792	52631	59323	82112	80237	113971	76584	52382	62057	75772	50819	53220	68698	54502
Cholesterol(d7)_411.42869_5.005_[M+NH4]+	281	1518	1008	843	1405	327	443	919	4567	968	3936	475	889	629	1579	1754	567	2474	339	329	1981	378	660	396	479	549	410	2023	765	479	4371	1585	1875	295	776	240	525	411	4812	409	669	262	341	2188	9897	1007	247	835	326
CL 72:8|CL 36:3_36:5_1467.00121_10.67_[M+NH4]+	16279	3263	5934	16237	11957	7877	20501	23767	64235	5426	9574	14465	6714	5297	7004	2581	3745	1872	10118	6285	11308	2179	7005	8552	7624	14353	22706	6949	5610	6633	9274	5532	6129	12319	8002	4940	5774	4661	9451	9313	7596	5652	5179	7754	7489	6641	5418	4640	65238
CL 72:9|CL 36:4_36:5_1464.98386_10.595_[M+NH4]+	1325	673	381	1476	1220	1860	4153	2174	6909	869	648	1833	2101	233	1784	319	974	204	1367	1899	1448	839	2386	1662	248	2870	2590	2503	1424	533	1800	935	351	1423	1210	471	1186	653	1401	1353	1530	31	1031	953	710	1485	1541	681	12597
CL 74:8|CL 36:4_38:4_1495.03342_10.805_[M+NH4]+	3314	397	283	2203	697	1180	1522	2591	12142	674	727	2030	930	362	1029	296	476	285	1243	243	1515	372	667	1211	647	2137	3215	383	586	780	917	715	618	1726	1185	1012	746	374	1459	1221	770	800	626	1556	685	758	1079	763	8524
CL 74:9|CL 36:4_38:5_1493.01501_10.718_[M+NH4]+	2094	157	306	1850	1087	960	2201	2031	10228	517	1075	1241	1550	364	998	448	439	389	1151	1017	845	435	1495	1458	376	2915	2708	1332	985	343	801	810	392	1357	541	665	589	573	1263	758	1170	251	662	980	810	826	1495	508	8187
DG 14:0/34:1_808.76966_12.33_[M+NH4]+	13725	7198	4766	10519	7906	7063	6102	6750	5883	9001	5630	6974	8283	7977	8590	3642	5783	6558	7047	5583	5747	4022	4602	5817	5220	4981	8718	5619	4426	6330	6106	4011	5343	994	2938	3426	3389	3601	5765	4984	5546	5285	3864	3828	4503	4708	3456	3767	8840
DG 16:0/16:0_586.5378_10.244_[M+NH4]+	17785	15262	48897	21453	12379	10483	8770	46982	9082	22209	11019	10978	20073	18393	17092	10121	17446	16589	17508	14734	9966	12175	15157	13566	22575	13456	10512	19312	12665	20171	12654	12558	27817	9011	23229	10163	11573	14364	17458	15653	12535	11816	11447	12232	12781	20855	19242	15506	14394
DG 16:0/16:0_591.53254_10.266_[M+Na]+	5471	4413	13367	5773	4764	4577	2693	9665	2602	7165	3370	2708	6302	8432	7569	5771	5785	5067	5314	5712	2937	6369	6759	4494	8066	4679	3401	8508	5134	7159	5118	6020	7597	2184	8821	3757	5419	4794	5634	5581	4488	5343	5815	5207	5441	9519	6040	7843	4158
DG 16:0/17:0_600.55264_10.357_[M+NH4]+	4271	2622	13463	5689	2473	2531	2705	9955	4003	5471	3224	3708	3697	5469	4150	3685	5039	5679	5505	4204	4300	4262	4246	3475	7115	4491	3314	5639	3202	7176	3217	4513	5555	2792	7630	3510	4852	4692	5570	5357	4060	4143	4866	3808	4386	6321	4702	4782	3442
DG 16:0/18:0_614.56941_10.489_[M+NH4]+	17526	12493	58579	20661	14623	10296	14424	50688	15163	22061	12986	14242	12251	17702	14149	18670	18002	23373	17527	13231	13171	13989	17447	12923	34751	14288	10318	17487	11731	27858	10202	10916	22956	9411	24067	10122	10175	17612	14099	16405	10306	14315	13604	10975	13399	16928	15630	15448	12908
DG 16:0/18:0_619.52377_10.354_[M+Na]+	5243	5511	17319	6423	4429	8615	7538	10762	2991	7503	4889	4056	5756	10526	4167	5592	6629	8120	10024	5853	4619	7990	6912	6026	12508	5229	4864	7816	4914	10151	1556	6556	22032	4822	10246	4891	7786	7658	14202	6795	3244	9104	4870	6661	4275	9035	7480	7763	3814
DG 16:0/18:1(9)_612.55368_10.289_[M+NH4]+	72124	57089	242971	112539	50059	42611	47633	312877	38208	133003	40383	41679	53127	130082	59913	38688	78876	82296	127825	48794	43218	41548	48158	42174	97393	37830	31490	77048	55195	122750	38355	48634	165032	30782	102323	31857	38630	38239	73928	64978	39960	69113	33560	39398	43640	69692	55579	58478	58162
DG 16:0/18:3_608.52112_9.07_[M+NH4]+	22059	25646	63191	22517	14336	13367	21237	36022	28900	13070	9813	6457	9445	17940	20372	23757	48895	14020	14381	18102	7910	9270	27070	14778	13503	16611	6144	42499	11491	12116	17692	34117	14796	2146	23198	10362	11100	19018	15716	32015	19733	9651	26917	20212	17158	38505	20875	18336	25469
DG 16:1/18:1_615.4927_9.985_[M+Na]+	16086	14375	36423	16879	11114	15853	10621	20608	8615	15596	11823	9245	14104	27815	11227	9735	20717	11936	23696	12781	10578	17047	11522	9569	28012	14374	11512	14125	13984	30595	13332	17396	39883	9632	29799	12991	18372	12557	27152	25009	16893	25534	13009	14490	15323	16935	12124	12962	10979
DG 17:1(11)/27:6(6,9,12,15,18,21)_745.55579_8.496_[M+Na]+	854133	516503	531039	683042	639980	581822	874987	820718	1823550	542491	487335	582523	397422	474618	629325	521272	417181	552909	535901	647880	584536	451867	599406	555748	395094	645010	788742	712693	462841	82768	340382	358453	500421	331417	504334	242274	461760	358872	560323	536690	333600	365967	463062	382249	426308	629551	530599	541038	1539328
DG 17:3/34:6_839.64976_11.502_[M+Na]+	19350	19795	29577	26865	15064	10735	11050	25354	7468	30333	12376	15890	21399	16861	14614	10239	15361	12889	13153	10168	11967	8381	17299	10425	17225	16990	8277	12656	14633	15966	19503	16341	13765	9504	10668	11694	7910	9778	9873	10666	17049	15480	12132	16734	14111	13398	17518	17028	13895
DG 18:0/18:0_642.59946_10.631_[M+NH4]+	19306	11596	21448	21139	14405	8404	11723	20624	9579	11462	6269	16568	9369	8561	8347	10698	11688	11536	7264	11489	7323	7279	9277	6573	15016	9799	8055	8662	11531	14484	7991	12878	11757	13236	10101	12323	10970	9709	9027	11302	6629	8027	12222	12076	12385	7959	13884	8909	8401
DG 18:0/18:0_647.57286_10.797_[M+Na]+	16801	4598	12941	9232	5677	4019	4710	6245	7394	7234	4977	7870	4611	7199	5982	4240	6347	3709	5843	3293	6995	1900	7023	6421	3143	6186	6838	4072	6938	2217	7316	2221	3958	11856	3953	2858	3249	3976	5994	5264	6301	5103	3144	2168	4229	6962	3334	4220	7432
DG 18:0/18:1_645.63474_10.508_[M+Na]+	8072	3257	12596	4518	2348	2944	2738	9686	1398	6345	2288	3089	7613	7518	3457	4710	4757	9457	6825	3350	2682	5089	6591	3654	9139	2311	2330	5466	2597	8442	2877	5291	8565	3381	8453	3001	2812	3365	4216	5320	4883	4754	3963	2796	4145	5466	5288	7239	15964
DG 18:0/24:5_721.57528_10.854_[M+Na]+	58974	67205	52730	54393	59411	59802	61181	50415	50890	65132	67808	57961	65503	63139	62051	58618	56580	60979	66852	58395	63902	63674	54066	61240	62539	62800	64417	52898	63758	68674	65773	61775	61662	67139	57542	64719	63211	56305	52279	57122	62602	64769	53243	63890	59862	48280	55629	62627	49814
DG 18:0/26:6_747.59325_4.35_[M+Na]+	699	262	287	439	452	557	475	701	900	107	126	746	547	359	475	521	147	902	388	611	307	485	615	461	212	271	442	536	417	153	296	198	92	141	533	394	156	238	315	265	169	198	63	365	369	430	474	603	545
DG 18:0_395.27637_2.536_[M+Na]+	182	136	143	249	35	86	123	233	97	106	77	77	174	109	32	32	50	96	42	24	106	38	85	34	106	153	91	82	61	58	58	77	37	107	58	209	23	66	53	77	83	9	47	86	22	83	56	79	56
DG 18:1(15)/18:1(6)_643.52303_10.346_[M+Na]+	24126	13949	40060	22531	14467	21884	13628	32801	14319	26838	16437	17203	14380	35049	15337	14454	32091	20590	33122	15327	13478	30963	20945	14642	27952	15108	19147	21491	16417	29389	18042	16544	39559	21589	30272	19143	23715	21546	29243	26697	12690	25688	19490	17553	15166	20982	18427	26638	17982
DG 18:1(6)/17:0_626.57015_10.186_[M+NH4]+	66042	35172	30288	20530	62648	58133	68797	33069	41526	20799	80247	75843	63043	22112	75842	66817	81069	66693	79049	79041	78463	68211	73692	70182	18920	65688	71491	36221	60609	66002	72174	72978	70638	83604	69133	80920	79442	65215	68381	69080	73660	72483	71810	74843	104273	83469	98762	85505	64348
DG 18:1(9)/18:1(9)_638.56933_10.335_[M+NH4]+	66057	42598	151638	109386	47244	63372	57306	185918	47973	108201	46135	45953	34809	123608	46742	46100	64006	65369	133803	44500	50320	55842	40284	42699	94180	42386	49346	60195	49275	111486	32132	35601	184739	58210	100583	38450	57749	36374	101238	75637	35822	77100	31248	40626	46920	56259	44125	51192	65371
DG 18:1/16:0_617.50895_10.29_[M+Na]+	17168	15400	48500	22064	9221	12715	9972	44841	7423	25365	11185	8126	17514	33235	18927	10105	16156	19445	31105	13897	8586	13172	14329	10459	26219	11165	9914	24215	12188	28323	10262	15909	34204	8812	28692	10220	12265	10504	20146	18909	10515	19193	11809	12516	12497	23608	20350	19749	13021
DG 18:1/18:0_640.58623_10.524_[M+NH4]+	18029	12745	66087	30475	18761	14319	14572	64960	11975	30182	10087	11523	10764	25147	15487	19410	21625	29385	27663	16311	12680	14490	18186	14420	37797	13825	11082	19338	15206	39185	10520	14788	37711	12321	34878	9960	12538	17758	19551	25446	12078	19604	12013	9311	16788	24058	19008	16672	15852
DG 18:2(12,15)/16:0_610.53256_10.057_[M+NH4]+	77223	71374	112817	65133	66817	59488	48920	92053	42523	69651	63923	44544	70255	86931	95455	62971	78569	83708	71511	73255	69573	103971	91436	79940	80018	87551	69280	72480	61829	88363	58289	70868	103261	66363	74513	78853	74744	64636	76686	75292	61333	82900	79245	61262	66015	70245	95310	77760	43007
DG 18:2/18:1_636.55419_10.112_[M+NH4]+	41630	23341	99961	42786	31528	60840	40898	55528	32378	28199	33728	36656	17397	72858	18543	29712	53804	31114	63930	31870	35058	53974	21098	22656	68801	28294	38037	28990	34374	81605	17511	20956	153398	25389	75534	19899	41242	23328	96977	52092	21439	54776	16870	17805	24522	29300	21498	18980	24267
DG 18:2/18:1_641.47549_10.596_[M+Na]+	13449	21171	168	459	19283	18051	11574	14128	427	19895	30091	167	21282	21224	21939	21934	18947	21585	20642	20031	18361	23053	19989	19758	16412	188	19081	20681	21842	22307	21241	26307	28187	21591	19272	20666	23880	287	24962	29370	18325	21649	21093	24403	21890	146	34359	21577	14592
DG 18:2/18:2_634.53812_9.288_[M+NH4]+	33870	24295	76336	40282	29902	25253	51383	50313	44452	25517	24685	12862	14212	49036	16029	28399	53706	30040	51856	35087	21944	39804	19211	23684	41296	23737	23597	30976	37421	46330	17475	26240	83394	17302	59530	8555	29476	22537	71834	49452	17426	33223	17853	20161	25741	29432	17970	19629	24103
DG 18:2/18:3_632.52481_8.308_[M+NH4]+	392	3572	20022	5110	598	2742	7810	9676	12481	583	2509	628	238	5874	2983	9191	44381	7812	12682	13554	2329	17271	4272	7065	1900	3300	973	15571	13306	1313	2066	10366	7500	991	14828	2596	9072	11671	9846	20245	1451	5251	11934	4666	6534	20362	7961	867	7338
DG 18:3/18:3_630.50765_7.479_[M+NH4]+	4549	12321	19639	17900	1918	2134	11251	16731	35891	3277	2038	2674	2501	3273	28910	25035	80405	10761	4292	14841	1344	12447	36915	12494	1505	8627	2333	75614	9119	505	5865	29957	1118	838	8001	787	5118	18351	5245	42687	3977	617	42111	13063	18727	68334	27219	14040	30259
DG 18:3/20:0_664.58302_10.322_[M+NH4]+	14035	4925	18662	11621	12000	8797	20000	17710	22835	10633	10503	9772	7820	10416	6628	11784	12958	12769	11911	13779	7871	10347	12327	10752	8925	10372	10909	14743	10142	10869	9429	4881	12433	8235	14430	10235	4574	8437	8986	15291	11272	10902	8977	5144	6957	7021	12784	11093	11544
DG 20:3_18:1_662.60448_10.339_[M+NH4]+	32245	8869	18907	18805	10556	10280	13120	18000	19950	13032	8855	9757	6784	12229	15034	8354	10732	25991	10796	14159	9550	7758	9235	7516	11368	10255	23824	29772	7822	10278	6925	7426	11843	6036	12991	7671	7175	7100	8131	16547	8925	9503	8222	9579	8046	27355	22796	22517	67557
DG 22:2_21:0_741.64913_11.488_[M+Na]+	48731	41539	27227	39629	47381	44119	38917	41447	34755	42380	50566	46205	45239	44286	41671	39165	34660	40765	40075	34799	43628	43141	37672	41496	42098	41058	44958	34210	36333	41342	41624	35566	30496	49800	35498	49835	42291	31793	34504	34571	39774	44756	33587	39216	39852	36615	40076	39707	38176
DG 24:5/21:2_759.58617_5.724_[M+Na]+	72393	69233	78326	75768	73433	74467	71187	72021	73235	76569	75624	67971	62231	68276	63950	66900	69196	72678	75613	70126	68319	67398	56925	63545	64423	65000	60981	65759	69275	68799	68310	68175	59410	63331	55460	58904	69246	62318	56779	63678	64724	63079	58813	63611	59626	64766	66763	59139	64010
DG 24:6(6,9,12,15,18,21)/16:0_686.57361_3.786_[M+NH4]+	36	49	42	10	10	21	36	24	51	24	40	42	46	14	29	26	44	76	12	66	33	33	14	50	36	30	35	36	41	24	52	33	18	55	60	14	59	0	24	22	26	108	41	67	19	19	10	33	74
DG 24:6/16:0_691.52988_3.777_[M+Na]+	49	51	86	93	151	46	145	35	187	174	119	208	191	163	64	125	12	209	51	54	162	35	138	67	42	109	350	69	55	19	88	39	16	30	57	223	142	49	51	48	199	204	46	78	118	39	115	75	101
DG 26:5_14:0_693.55349_11.713_[M+Na]+	11169	12150	4008	10380	14053	9614	14075	9006	6764	15159	11818	11254	14586	7662	18880	15664	9676	12066	10846	16729	11081	12007	16741	20432	2377	13998	10069	11041	20975	2731	13805	9009	1560	12051	7340	14068	11650	7560	3731	6694	12048	3617	10273	14301	7868	12335	15516	23125	16932
DG 28:1/10:2_669.55403_11.826_[M+Na]+	93861	136765	42380	106484	107512	98666	168244	84565	133133	134598	83600	102563	141104	53106	181970	157005	94438	178399	73707	156115	92378	114720	221475	153101	42498	90350	62260	187064	131944	34082	109331	92346	24718	93383	64838	97903	98365	100155	34198	82772	87566	45288	162983	120131	75588	181485	166715	157849	183669
DG 28:2_531.40717_6.402_[M+Na]+	6507	4963	5018	6243	5188	4854	4824	5739	6583	5542	6210	4788	4996	4627	4459	4601	4251	4583	5048	3921	5145	4873	4357	4395	4903	4985	6211	5018	4656	4148	4202	4529	4948	4572	4262	4071	6817	3957	4398	4319	4326	4234	4360	4152	4764	4804	4071	3886	5642
DG 30:2/8:0_671.56958_12.075_[M+Na]+	205139	204530	131406	155322	176883	178271	158775	116542	201012	143501	209093	187087	190044	158000	205201	192576	171181	176592	153662	181142	164886	201025	225100	169214	180460	205267	175991	195463	181736	179941	218465	234939	132869	216553	191551	197011	203354	218127	174266	186678	191621	185268	226425	207999	217586	197239	225112	230083	232088
DG 30:6_551.38022_2.994_[M+Na]+	5120	26509	24597	17346	14335	16672	21256	24750	27361	28181	26369	28513	40389	25995	27301	23322	25787	28453	27385	30349	24938	26097	26438	22384	23254	23581	24537	25536	23650	25149	30229	27493	26549	31813	21007	33098	22550	20362	22899	22242	28268	26811	21013	24691	24203	25664	21166	32887	28966
DG 32:0_591.49595_9.149_[M+Na]+	4378	4610	14406	11448	1734	1630	5560	9645	8783	6137	1542	1654	4432	3718	6659	8366	15286	4015	3575	5649	1349	4467	6102	4357	4039	2941	1540	7038	4840	1879	6533	12179	1656	650	3455	1783	1446	5281	5069	11489	7103	2551	10437	7864	2180	11028	6696	5870	7520
DG 33:1(d7)|DG 15:0_18:1(d7)_605.58081_10.104_[M+NH4]+	53440	59318	55964	50907	53007	59269	47243	44945	50026	50213	58449	44524	57235	57362	58722	48841	53456	55520	51747	61227	55338	57751	52482	49676	52896	51103	52239	56890	50256	50605	54326	52468	48065	50764	44386	47018	53464	53943	46365	48842	51486	47832	54894	51317	51688	56289	50685	53647	44095
DG 33:2_601.48351_10.591_[M+Na]+	233912	227203	234728	121856	228071	119286	117599	207225	138818	128262	132916	143971	232287	121150	111290	115736	233447	224974	211644	123223	229132	233931	204710	210349	128623	98339	237530	214431	222442	209777	230816	220179	124460	194861	209489	210462	246169	201920	203943	222823	222029	205963	203125	121941	248194	204393	203338	210469	116513
DG 34:1_617.50844_9.307_[M+Na]+	1602	4189	21423	10117	2148	6117	12255	4262	1819	6758	6090	3591	462	14081	1664	2574	7397	3806	11722	8990	4217	11174	3043	2602	7939	6354	6010	3786	7267	8685	5579	6829	13453	2037	17216	4928	5506	6453	19019	14510	3080	5107	5695	5422	7517	9281	4389	6131	5121
DG 34:3_613.47678_9.017_[M+Na]+	4042	7974	7561	3816	2058	299	1961	2201	2726	2358	2218	965	4832	5157	5751	4386	9651	1818	3309	4188	1745	4639	6791	2776	3003	5334	1268	9433	3247	3402	5726	18748	2277	1477	5815	4408	5292	5226	4181	8966	4496	2682	14847	7251	5261	10173	5061	6099	3916
DG 34:3_613.47899_7.489_[M+Na]+	484	2393	3205	1711	588	913	2496	4043	10309	593	284	363	897	583	8140	6424	22322	573	129	2032	90	3421	12597	4499	137	1033	294	22082	945	67	177	9673	320	204	446	200	871	6466	270	12782	883	39	14258	4433	5716	21026	8832	2213	9320
DG 36:0_647.57202_11.833_[M+Na]+	44030	54813	35467	67277	43143	37042	79071	54352	59324	62506	26429	44185	37564	25998	59597	61764	43753	56746	31976	62964	41137	45793	86178	66368	19620	27396	25461	81033	59768	19962	35178	29812	17965	27142	29249	32021	34044	34562	20441	37934	35098	18371	49052	33806	29847	72622	54228	52743	59230
DG 36:4_639.4929_9.503_[M+Na]+	2572	6260	9816	6959	3703	12031	7510	1810	5434	867	4380	1493	1837	8717	1701	1722	14206	1440	3845	3862	2063	7225	1588	1159	7478	2592	2464	2515	3909	7482	3606	6577	6175	3073	8819	3240	6793	4222	9544	9074	1569	4093	5082	3912	4700	457	1168	2023	729
DG 38:1_673.58155_11.982_[M+Na]+	29211	30781	35313	40021	30418	32328	29982	44743	32267	39180	29101	42532	26575	32562	32587	31763	38500	28901	37584	30614	35512	30652	36079	35596	28995	27286	29514	22731	30783	28249	25929	26527	29016	38603	32807	39350	27556	29250	28449	43185	44089	31954	36736	29214	29459	29755	31308	23588	31633
DG 38:1_673.58519_12.331_[M+Na]+	104356	88129	70623	85614	94409	88600	75160	50824	90403	75052	89083	92663	95825	69460	87176	90767	73693	82444	70501	80703	97808	84388	94098	83475	57327	79960	93798	87066	74875	54285	104737	68580	61102	96787	63678	96870	84109	93938	74402	70318	91770	76109	75331	96193	83744	89089	90105	91136	83588
DG 38:2_671.56744_12.686_[M+Na]+	41380	57955	36569	52247	56001	54372	61915	36063	45857	52384	41315	79045	51417	27250	36601	50520	50638	44371	35650	40008	62618	48325	42172	39170	43878	34976	47206	51074	52251	45843	38676	39100	50061	52928	39037	41544	34106	51801	46719	38694	44602	36867	52981	39201	52087	25527	37036	29221	54677
DG 38:5_8:0_777.60348_8.546_[M+Na]+	45139	15618	51925	55876	34061	26830	29254	89496	28309	52223	19458	43039	34940	32964	27933	24642	25831	76005	41746	5792	39147	22137	26091	42154	4220	14592	18959	41583	31544	19301	19980	18157	25778	13678	18494	16113	11731	18508	26905	13240	8921	10703	8516	10828	16316	38000	33323	28566	34711
DG 40:1_701.62078_12.476_[M+Na]+	28195	19928	17323	25151	40026	25399	23957	16866	20132	24921	28180	24719	35686	26460	25440	25628	27258	34019	26265	22639	28661	25093	21829	25040	29504	28406	24992	21981	28052	30444	12752	25167	26173	32101	24038	25524	26701	18615	21766	26822	31602	28670	23545	25813	27898	17993	26700	25439	20545
DG 40:2_699.59084_12.284_[M+Na]+	32236	15468	18351	10021	9821	73967	11021	20593	18291	15758	19409	28767	29595	35136	11287	29278	10020	8575	8637	15215	50265	10376	30415	12767	48555	10385	11521	10501	7793	33091	13438	9702	35448	11000	7023	11173	11247	10302	7586	7998	19886	7423	15093	11376	10336	14330	8895	13967	9951
DG 40:2_699.59295_10.849_[M+Na]+	287305	254490	262099	278527	280066	276748	272555	274142	271765	266686	265110	260173	254837	249152	244299	262847	252417	242225	262905	269263	251925	270289	251396	258403	254224	262766	258618	252661	255789	243088	244763	247435	261156	262023	249783	245509	261271	260129	257262	271646	257116	258876	243602	246718	260992	243899	267249	256722	266099
DG 40:4_695.57054_11.946_[M+Na]+	20209	14533	13070	18076	17323	11649	13182	17791	11903	18801	15177	18930	11562	12251	13800	19912	15499	13303	15994	11328	16747	12784	8343	16242	17386	12772	17661	13546	17018	10714	17533	11861	9806	23185	19516	29923	17781	15135	12181	21142	24162	16059	18707	22057	15810	13291	13190	15617	11262
DG 42:0_731.64015_11.963_[M+Na]+	21784	14390	15812	25306	17562	12451	21304	22913	13931	21414	13493	20065	9064	12778	9426	20298	19019	13984	17872	12950	18362	11213	9492	15848	14974	11185	15058	11090	16602	11271	13588	9980	9107	18738	17341	20654	13975	13174	11212	20785	20877	13883	13584	16697	11321	10565	12201	10248	12197
DG 42:1_729.72727_12.283_[M+Na]+	17120	11192	3784	6753	10559	12717	8930	4092	10118	7002	12646	8733	7675	6906	7968	10367	9843	9686	7547	11274	9664	9297	7594	6951	6723	7937	11806	6712	7553	7454	12580	7722	3163	9147	6005	9481	11257	9867	8788	6409	13072	6617	9868	11507	8470	9021	9015	10201	9315
DG 43:9_7:0_825.55748_8.112_[M+Na]+	46754	36864	24084	19010	29945	32000	25540	29519	50	27747	36885	38898	43275	33547	26721	44723	28882	27689	30179	18878	122	51707	26894	35054	45214	31565	38969	44698	41359	40068	33441	50347	35714	47051	38401	10411	40113	54053	47518	55965	12362	28871	29197	28926	36013	28552	43693	34041	26890
DG 43:9_727.56997_6.444_[M+Na]+	30263	21494	11082	25402	19437	22465	21102	20464	21000	25889	20275	9856	22287	25156	18803	22515	22308	22060	22948	19201	26789	21420	13765	20562	25596	24078	20157	14414	24796	22281	24608	25677	20431	24960	18214	28959	21373	26138	17223	19092	21790	22716	22492	20930	18924	16017	19058	19782	17139
DG 44:9_741.52483_6.947_[M+Na]+	31060	58664	23910	40265	29592	49730	112782	34528	37956	49703	28581	27710	41813	42458	44570	54809	63981	62023	24654	63814	15387	34576	79357	56641	11691	34255	11797	78611	61872	38963	23912	26540	4568	39467	24883	33899	43922	43022	8319	22636	43438	27227	38041	33032	31158	72043	54479	32665	56678
DG 44:9_741.52634_6.631_[M+Na]+	34734	20932	25050	42540	38725	49722	76705	59443	129326	31760	37750	48275	26149	28175	28250	29347	45500	38394	39121	36726	46027	30645	28455	20555	36297	78722	39757	70079	48904	29712	40094	56718	43513	23891	37978	30930	64886	67325	50763	51618	25748	30812	60793	65768	70799	44867	53975	30567	90208
DG 45:11_7:0_849.67312_9.336_[M+Na]+	41655	21011	22506	20895	36436	15417	23562	31692	39777	40757	28720	46576	33667	27000	25742	27397	17156	34700	24367	27565	20773	21083	14749	15236	14498	20847	37467	31755	30377	15474	23283	8294	21854	23948	15141	14914	12865	23514	31119	16416	23428	18990	11315	15716	20343	29868	27051	30173	25748
DG 45:2_769.77265_10.608_[M+Na]+	8128	20695	17432	17729	10657	20525	19125	38298	7552	35879	15670	20830	35449	18041	12267	22415	15003	6380	24087	13323	13340	26003	16577	18569	14443	13781	17005	7343	11944	32220	22136	16273	12511	13301	24092	36190	16832	13874	12313	16573	12951	23724	13126	13809	12438	6659	33844	37531	17796
DG 45:9_755.54341_5.593_[M+Na]+	25884	25715	29565	24185	33698	21456	34960	38167	26531	26340	25596	20751	26556	22546	24329	22653	17998	26713	23101	22434	22874	23110	27544	21425	21935	22277	21333	42749	24165	20655	21196	21635	19035	11844	18056	19045	21719	20916	20333	22277	19338	20154	21031	22482	25289	35245	22201	20466	28847
DG 46:11_765.55935_7.745_[M+Na]+	49775	55194	43161	36879	39193	43510	49967	36494	38030	42894	45488	33759	43246	39398	32402	39491	54157	25730	36057	38894	37175	40569	28093	38598	44500	42621	31979	24056	41083	39174	43534	43261	32355	60840	49226	55901	54998	53837	39667	44578	51795	42666	46395	55566	43193	22721	36473	27308	23361
DG 47:11_779.55574_8.064_[M+Na]+	10902	210	727	906	454	446	275	495	754	436	274	307	885	429	352	536	373	337	476	508	720	103	531	561	151	322	178	232	387	687	152	396	447	246	207	635	96	150	763	129	262	391	151	455	373	264	764	279	500
DG 48:10_795.60492_8.892_[M+Na]+	84791	55818	89210	78891	56023	67448	94081	93802	40326	74932	58027	61154	40307	39482	25373	75796	93316	43689	51129	40549	62907	44802	34343	48522	78943	6240	59017	30124	58444	74460	51177	37193	72157	75034	82960	76009	55920	39178	64791	83186	87700	62357	48329	55775	49747	33141	35965	28801	44377
DG 48:7_801.62902_7.751_[M+Na]+	74334	91060	83789	81277	79919	76716	113338	65618	75097	84148	74814	55871	62982	55160	47410	65999	79219	53837	60288	64699	58399	63746	50809	63238	62246	69683	51082	38442	61810	60370	67646	48147	57051	82487	69652	74293	74650	76102	58798	64558	81339	63381	61914	74871	66504	39697	59412	38468	44990
DG 50:7_829.61317_8.092_[M+Na]+	7458	77408	12859	33103	23230	47890	133800	2346	146008	34289	21059	3323	42967	303	105566	121475	68045	101030	1387	118952	10805	89560	179117	128612	31559	26908	17305	103377	86526	37931	18651	14427	18551	6544	21321	16895	56896	46524	15508	33197	18468	26216	73891	33690	18480	83782	160946	88412	109964
DG 50:8_827.64277_7.856_[M+Na]+	10057	26709	20232	19865	16980	23335	31717	5719	32076	16586	17298	17267	7987	15132	14828	23401	34709	7278	12432	2461	15399	20099	14873	14187	26918	12564	14455	9650	19007	30253	24709	21116	23995	17471	33568	27186	24332	22888	14459	32811	28556	23966	20045	26743	18741	11210	8169	10559	18828
DG 50:9_825.62753_10.107_[M+Na]+	6704	42508	45892	69796	56790	14838	77567	70262	51989	49692	51656	34331	21219	10336	27905	26894	62134	28900	15502	8618	19127	20017	18620	29420	28265	22019	13903	15122	14033	34643	13647	20243	5087	29818	15724	14748	15771	26569	20838	18122	26276	10849	22249	16787	11510	18501	22194	24899	52687
DG 50:9_825.66932_10.186_[M+Na]+	25183	17929	11412	35207	23903	19857	23283	29188	22143	34174	30749	25519	22501	13526	12374	9644	26795	18520	29820	9301	25824	12666	20845	13170	21863	13754	5157	5279	19025	24171	14206	10684	8575	11635	22101	18383	8944	9055	17058	32005	17983	25342	15731	23174	12765	3522	13846	4423	26987
DG 51:8_841.66448_11.702_[M+Na]+	19199	14901	21379	23861	14687	10543	8216	24148	6732	26353	10422	14016	17302	24143	11012	4999	12236	9956	17760	5911	11574	5119	4950	5708	23005	12140	11338	7340	10339	22671	13310	9615	17848	9662	13332	9727	8623	8080	11220	11184	13056	21484	6057	12898	12274	6621	11466	10548	12275
DG 52:9_853.65449_10.516_[M+Na]+	17395	15871	15202	11897	20564	20257	24140	18267	37153	16289	12731	19610	14846	11330	20942	14992	10766	13533	17845	20816	21952	10247	19470	22192	9993	19885	18464	14976	13672	17689	18504	16672	14318	20534	19896	12532	16578	15551	15031	12872	16737	15930	18490	18940	15802	12861	21573	15919	45130
Dioctyl phthalate (also known as the production of plastic)_391.28365_4.566_[M+H]+	35892	32279	31748	36826	36133	34909	35196	37121	34674	35231	34879	34845	41677	32839	35251	35656	35849	35168	35088	34307	33051	32035	38923	35819	34276	33235	37995	34678	34254	34749	33665	33453	36060	32182	35158	36605	38899	33746	34948	34882	33120	31787	34596	33667	42274	33938	32811	36481	34790
Dioctyl phthalate (also known as the production of plastic)_413.26566_4.567_[M+Na]+	33150	35544	36986	34904	32514	36252	35012	34934	34076	37700	37298	33247	39499	36294	36155	36215	36946	38058	38368	37625	36097	39514	37473	36621	37659	34095	34233	37007	35439	37917	36723	36321	34858	37526	34113	35615	37228	37562	34556	37414	37443	36342	36621	36013	36563	35542	36896	35408	34221
Hex2Cer 42:1;O2|Hex2Cer 18:1;O2/24:0_974.74828_10.326_[M+H]+	11224	10754	7069	10431	8689	11675	16660	10879	16641	11836	7828	7857	7695	5053	5844	7087	7668	7192	7938	6286	8437	5793	7779	10728	6294	8085	5282	6080	10428	5697	8869	5931	4961	8152	6910	9112	7790	5526	6408	7077	10241	5153	9072	7621	8612	5396	5966	7037	10323
Hex3Cer 34:1;O2_1024.6782_6.098_[M+H]+	15565	8482	10479	10121	9515	8630	15612	14002	13814	9361	7561	11388	5488	4587	5738	9687	10926	7409	6497	9120	9435	6400	6279	6068	7722	6970	5985	5498	7132	7960	6771	4821	9269	7958	8639	8163	6279	8930	7154	8962	9444	9150	6214	8298	6889	4939	7069	5301	5996
HexCer 18:1(4)(1OH,3OH)/22:0_784.66073_10.228_[M+H]+	33047	25670	30809	34292	33420	29426	35663	33201	43258	28244	23305	34643	21090	14244	20527	28318	25482	23484	21699	20943	35080	25397	17922	28378	15942	20417	15165	19832	29560	19373	16469	15844	18247	19659	22537	18990	19896	24928	19556	20814	20793	20973	17723	22649	14269	18940	22298	20134	17753
HexCer 18:1(4)(1OH,3OH)/23:0_798.67878_10.344_[M+H]+	38125	35947	36086	46400	29980	25923	53658	44936	38069	41959	23335	33329	23058	21116	19936	26941	33124	23829	26557	28988	36114	18530	17238	28821	21465	25493	15551	19362	30140	17478	20258	18293	18638	22707	28211	26430	19032	19097	20211	27865	29115	17922	19407	23916	18634	18845	21636	23613	19298
HexCer 18:1(4)(1OH,3OH)/24:0_812.69415_10.445_[M+H]+	92047	81994	74842	103986	90130	80456	120730	114330	107145	93501	63657	100211	49016	44266	53137	67795	63234	62088	67264	57892	83969	47837	48753	83420	51661	48124	33625	55911	87448	40320	41794	29389	43920	46177	50840	44521	46894	53909	48302	48433	53940	42743	49590	53100	45650	46578	49731	54089	49994
HexCer 41:1;O3_796.66258_10.264_[M+H-H2O]+	17511	18998	23442	27140	24290	14594	23254	29312	19620	23058	18526	27223	9787	9918	9429	15506	15991	11434	13886	11334	24943	12178	12202	14433	16041	10741	9672	9803	14103	13923	15862	13239	12421	15953	17149	17030	9721	12054	13611	16603	17985	9728	9156	11356	11742	10068	13174	11697	9139
HexCer 42:0;O4|HexCer 18:0;O3/24:0(2OH)_846.69804_10.243_[M+H]+	39193	44070	28942	37772	60455	42910	66663	44103	44619	33365	38835	42817	27842	15039	26952	25970	23194	31954	15172	35774	42044	28463	31712	30404	15994	31047	22117	23768	29971	17287	34693	22861	29206	26450	22283	27425	26694	23245	25702	22570	35700	11000	26825	27914	23321	26580	41173	28629	31883
HexCer 42:1;O2_794.68476_10.448_[M+H-H2O]+	14647	12263	12325	15397	11436	13787	18379	26041	15682	12763	8808	13490	6900	8495	8468	12165	10490	9894	10509	7787	13672	7371	9912	12018	7247	7926	5084	7846	13478	7560	6398	5199	8473	8413	10718	5945	7177	8390	9656	7737	9165	6482	9003	9081	7419	7230	8792	8724	8245
HexCer 42:1;O3|HexCer 18:1;O2/24:0;O_810.67769_10.31_[M+H-H2O]+	61722	56336	64866	90374	66290	53106	79419	77480	76296	64440	51239	57908	18410	25202	64446	51440	44104	34071	49175	22559	49638	22859	28695	79169	37827	19818	21395	38501	27021	45564	31049	23528	40471	37627	48946	64366	68238	81795	62921	70189	36730	18382	18691	22504	57821	56832	81888	67255	22979
HexCer 45:5;O3_844.65136_8.543_[M+H-H2O]+	1126930	778221	1427550	1085274	1000937	1102236	921391	872167	702266	1416667	954682	923515	946755	1375117	592049	1015127	1374669	1080523	825085	921154	849373	948694	1283454	827542	935422	822808	888051	1308983	947356	671474	828012	727168	1317730	644508	1373424	531544	673686	889897	634255	1040250	771497	798968	1301485	811302	754226	783332	978570	892757	705192
HexCer 47:9;O3_864.62301_6.513_[M+H-H2O]+	8532	15450	7754	8674	21107	16277	23078	38895	13030	28089	20047	21237	13416	15028	9043	15692	17366	16225	8707	12113	21550	13210	10524	14061	14147	16169	16598	13258	17474	14684	12924	8371	14612	19931	17311	18702	11781	10238	16534	18771	26974	14016	9350	13851	14476	10984	10107	10228	25007
HexCer 50:12;O4_918.66243_6.732_[M+H-H2O]+	14676	2925	22741	23951	11662	4608	82	24214	6690	18035	22963	25255	1855	13788	90	2421	3179	8770	15668	130	28734	162	93	221	2440	2097	12768	499	122	5236	992	3980	5527	8646	4977	5391	784	5200	9926	5354	11771	4731	338	2029	14022	543	498	79	43
LPC 14:0/0:0_468.30728_2.099_[M+H]+	10415	6398	11554	12793	10953	7062	9701	20773	10794	13009	7892	12040	4679	9470	7005	7237	8822	11306	11166	8828	10707	5569	6525	6857	6106	5169	6742	7262	7012	5185	3916	2513	7742	5556	6275	3196	5264	4044	6603	6321	5208	5312	3714	4747	5571	6848	5997	6418	9254
LPC 15:0/0:0_482.32339_2.469_[M+H]+	16094	7950	12480	16700	11883	9083	10854	20506	13569	15204	9119	13537	6399	11595	7692	8685	11631	10299	11392	9650	10687	7590	6916	8772	7911	6087	8512	7071	9209	8103	5458	3809	8546	7421	9993	5977	6537	5301	8910	9929	6927	6493	5547	5289	6905	7464	8307	7617	9974
LPC 16:0/0:0_496.33944_2.854_[M+H]+	870830	448711	595751	1104744	791903	548051	836334	1389032	804257	992845	529560	633709	324030	622967	610304	645991	707634	759524	709151	764030	517339	497996	635223	496638	466593	354594	452652	586007	501732	448651	270702	176749	652541	556663	509525	351859	457100	262013	504449	507278	363019	403429	299706	297306	459528	681106	608659	639147	931336
LPC 16:0/0:0_518.32123_2.859_[M+Na]+	19597	44517	55445	70998	42470	31242	63293	110288	74140	96760	47687	60401	49215	55209	59938	58462	65119	69791	68505	77819	48283	45178	61028	39833	40845	29621	42716	51758	41763	38788	28861	16901	56622	61391	44108	40067	36201	21671	44011	39214	34565	35975	25673	26518	43692	64377	49229	74988	91600
LPC 16:1(4)/0:0_494.32365_2.279_[M+H]+	19221	11697	19544	22637	20522	12599	16503	37124	16003	22906	18860	16073	10504	16717	14176	13841	11902	19068	18464	14155	14358	10105	9274	10504	11013	8094	11615	12447	12011	10292	9551	5356	13849	14328	10303	10626	8677	6952	12416	9602	11751	9146	5491	8923	14117	12781	7938	12770	16698
LPC 17:0/0:0_510.35396_3.222_[M+H]+	34604	17839	23622	42042	26765	21201	27607	42243	28552	34854	17881	24751	13260	24795	19465	21908	27093	28432	26024	23523	22930	18074	16462	21419	19927	13977	18286	17249	21145	17188	14144	8129	23175	15954	23411	14101	15467	11061	19735	23025	15420	15571	11544	13745	17035	19167	20173	19042	27884
LPC 17:1/0:0_508.37467_3.305_[M+H]+	9656	4175	5888	9879	7470	5365	8306	10709	7949	7433	6139	4535	3481	4005	3267	4087	5173	8334	6418	4177	3585	3240	2979	4612	8988	4529	7188	3379	4468	8056	4346	2474	8830	9256	4864	4451	4129	2838	5553	5149	4807	6806	3309	4302	6012	3341	3768	4281	10305
LPC 18:0/0:0_524.37052_3.585_[M+H]+	992501	695686	581382	1159679	1080901	695092	1099984	1135400	805502	959995	775374	769866	772589	604625	685283	742379	667673	748092	706773	938819	634337	539120	673118	616401	576770	586489	493398	506321	671310	524915	525605	392981	826178	751414	653588	655155	553211	416082	532000	608000	625660	591373	402518	624391	792553	655927	583596	906949	1078090
LPC 18:0/0:0_546.35225_3.583_[M+Na]+	43388	107849	75002	130493	112299	70056	145101	155176	137589	136261	124280	108068	105428	92726	109363	108300	103280	117234	96216	151678	92573	85290	97629	80550	74354	76644	65942	71772	94023	67516	88754	63860	118971	132470	91150	111116	70906	53733	66877	72306	106898	105723	50900	109266	132132	94835	81920	197146	203091
LPC 18:1(9)/0:0_522.35489_3.004_[M+H]+	257038	112809	184093	259810	255312	161078	191037	438485	169518	297660	198893	201444	161146	169665	170194	148493	156365	297852	215507	176590	179286	133828	155746	145069	161866	105789	148660	182005	148676	156944	92972	53603	269634	243598	146029	141422	109510	81014	177949	127237	144110	143316	59497	90768	147556	200964	143384	202918	236372
LPC 18:1(d7)_529.39891_2.99_[M+H]+	266392	276542	278387	285535	274676	280200	280750	299700	299650	293563	279796	271627	272158	265876	259831	254023	252295	278498	273288	281475	268912	260878	260847	257004	250912	260336	258208	268348	260018	260546	267816	267271	258740	266030	237974	258328	256477	252659	240961	251751	258462	254791	241102	252416	254329	283307	266705	280528	283786
LPC 18:2(9,12)/0:0_520.33957_2.483_[M+H]+	653364	499766	331328	509150	740499	444279	734735	645778	540985	592471	599229	546398	471414	286072	465033	668441	523989	586780	297194	645099	479272	490331	466538	374125	331650	317187	308362	439480	458545	312498	379834	257911	564924	467755	392283	395409	340182	266832	449359	356027	478764	333184	236170	380039	363142	395756	318664	337608	430075
LPC 18:2/0:0_542.32122_2.496_[M+Na]+	11221	41893	18233	22530	37526	19922	41803	34927	42690	38159	41020	36211	54812	15995	32221	46084	34072	36754	16167	49036	28936	31977	31872	19429	17961	18784	17923	29151	23764	16605	28985	19240	32850	32048	20926	35364	15979	14850	25080	17039	31902	17615	12344	24107	20359	26139	16554	27425	29408
LPC 18:3/0:0_518.32326_2.04_[M+H]+	11900	13297	9455	13074	14720	9672	28072	22213	28124	14140	11248	10263	6719	7380	33349	30505	17951	37261	8002	31786	8369	21607	45489	23214	4720	8552	5669	54289	22036	3765	8965	10543	4872	9032	11463	7766	11308	11015	9639	12777	9667	3994	17708	11795	19697	56159	20475	27139	43922
LPC 19:0/0:0_538.38526_3.873_[M+H]+	13335	6874	9207	12879	9706	7357	10026	16102	11173	11259	6785	10139	5782	7583	7489	7324	9734	10160	8714	9181	8662	5856	6113	8758	7103	5612	6378	4470	9904	6439	5033	3139	8830	4686	9013	4135	5281	5236	6616	9206	5760	6548	4571	5893	6542	5831	7377	7540	9929
LPC 20:0/0:0_552.40151_4.136_[M+H]+	23502	12250	10685	16746	17873	12518	18983	24553	18041	15345	10114	13975	8426	7640	15717	10524	14988	11856	10250	19436	11076	8993	13521	15158	9206	7949	10103	9421	13315	10363	6385	4811	14256	7484	11839	5313	10464	10188	11917	13111	8111	9206	8316	8963	10497	10224	11359	14364	20489
LPC 20:1/0:0_550.38548_3.675_[M+H]+	13349	6595	8918	11298	8648	6030	9010	16166	8511	9575	6108	6448	10257	5003	7752	4715	6232	7513	6232	7988	5399	3314	5133	5303	6257	3601	6610	5631	5924	6261	5203	2984	11048	7024	5010	8706	3817	4054	6434	5181	6122	7431	2960	4711	6519	7723	5220	8121	12958
LPC 20:4/0:0_544.33202_2.471_[M+H]+	9639	8376	10369	13337	11013	6084	10754	20887	12119	13477	9131	10215	9751	6356	6689	9775	9422	8973	8077	8779	7914	6137	6837	6617	6499	4805	6263	7271	6840	6200	6200	4510	8046	8927	9168	8458	5537	4450	8010	7468	8895	6266	4455	5960	6059	7190	5870	6606	9551
LPC 28:0/0:0_664.52573_6.326_[M+H]+	11412	9681	10175	15074	11829	10198	16993	16600	19789	12725	8329	15971	7561	6149	6863	8201	10235	9312	9606	8086	14621	5671	10401	11392	6970	9691	10817	9724	11048	6517	9213	4414	5217	2963	5086	3643	5552	6405	6372	5527	6832	4582	5464	7172	6465	7954	9613	6664	11756
MG 16:0_348.31053_3.805_[M+NH4]+	1793	829	1318	2366	1099	1076	1168	2259	1342	1243	1095	1599	1563	614	571	840	1122	1616	863	664	1136	1170	889	700	1405	1301	2120	763	865	762	847	986	934	553	755	1229	536	858	902	737	559	721	880	711	504	1338	629	722	640
MG 18:0_376.34223_4.353_[M+NH4]+	13703	10874	11310	15862	11083	11801	11492	10686	11529	11076	12043	11231	9900	10401	9976	9935	10685	10185	8369	10527	10975	8111	9592	9653	11105	10293	14518	9533	10797	11152	10838	11105	9674	8840	8361	9289	10329	10004	8022	10615	9537	9935	8646	8996	12267	9960	10579	10306	9582
MG 18:1(9)_374.32519_3.976_[M+NH4]+	220	327	291	271	486	167	144	404	323	325	172	245	144	95	189	244	209	395	185	81	268	222	106	229	156	266	66	123	189	203	75	98	316	169	262	155	199	85	385	68	166	206	192	184	451	123	167	59	193
MG 20:0_404.37232_5.009_[M+NH4]+	2400	2322	2294	2842	1962	2388	2523	2595	2406	1822	1760	2197	2452	2386	2226	2371	2379	2008	1861	2619	2616	2881	1023	2206	1942	2191	2274	2498	2274	2406	2191	2812	2244	1584	1907	1413	2396	1799	2187	2212	2599	2498	1466	839	3246	2250	2359	1833	2652
NAE 14:0_272.29346_2.699_[M+H]+	7946	14135	9988	21050	18155	22812	22015	20330	23383	13918	26795	9261	11812	19200	10093	23805	31729	24298	22030	19446	21754	19874	4722	19797	19129	16397	11623	27921	19013	21258	11605	16121	18146	15368	8534	22290	14562	16115	17842	4922	6089	12578	8835	19590	15790	14528	12349	11355	12015
NAE 15:0_286.27358_3.293_[M+H]+	7797	11455	5092	16702	13476	19243	18332	13008	17902	6259	26115	4767	7728	13998	6680	21568	37740	23337	13188	13870	13726	18875	4190	12998	19126	11364	13519	34818	15201	21835	5816	16454	14172	16616	6565	20241	12669	11887	20257	5818	5788	9496	9652	16421	11755	17544	12301	10189	11832
NAE 15:0_286.28154_3.991_[M+H]+	87	61	3325	61	5986	56	6103	68	6078	3540	8995	2691	52	92	57	50	5077	61	7460	105	72	41	2831	64	7019	80	59	77	38	95	78	59	43	7956	3686	273	26	30	47	27	160	35	215	152	75	56	106	48	74
NAE 16:0_300.28712_11.46_[M+H]+	4723	1264	6477	1426	1962	2172	1194	9641	912	2247	2487	3135	2177	2807	1316	1021	1774	1546	3226	1023	2672	1636	347	1166	3826	1303	2104	1274	1254	3284	862	900	3749	1777	5945	1085	1571	992	2487	3048	684	2810	78	704	507	1198	809	1444	1599
NAE 16:0_300.28807_3.559_[M+H]+	5840	5421	4984	6024	7074	6243	5520	4454	7171	5989	8057	4653	7225	5025	4048	6912	6481	6955	6872	5029	7340	5583	3934	6265	6660	4413	4794	6680	5367	4938	6965	6866	4514	6911	3632	5797	3970	3948	3855	3590	4146	4506	3878	8021	5007	5924	4255	6029	5641
NAE 16:1_298.2711_12.095_[M+H]+	9116	8092	7534	8297	7727	6779	10003	5625	10680	8203	6222	10224	6701	5999	6467	7062	6753	8231	6307	7670	8386	6742	6968	7557	7161	6208	7096	8257	6731	7022	8268	6957	7331	7271	5970	5864	6693	8416	5622	8021	7809	6378	7255	8066	7728	7405	8056	6097	7490
NAE 16:2_296.25656_11.014_[M+H]+	1781	1336	8208	1129	656	863	1266	16225	2005	2176	1139	1511	956	1949	1623	2599	2049	2595	2087	1986	971	1752	3417	1169	1848	554	1081	6899	1231	887	662	935	700	555	5535	206	662	870	1966	4471	285	1251	1553	375	967	6027	1686	1826	1768
NAE 18:0_328.3201_3.926_[M+H]+	6261	341	6052	698	6905	432	538	6338	839	6307	357	435	321	808	343	259	305	531	214	460	616	245	430	435	406	11460	318	321	299	281	279	786	523	519	243	466	357	182	268	356	363	357	310	299	402	310	576	174	206
NAE 20:0_356.35087_3.619_[M+H]+	3819	6421	1372	9003	7246	10204	10398	3000	7739	2267	15052	2345	4373	6318	3916	12102	12201	11336	3625	5689	2425	11058	3114	4931	11851	5731	7775	17844	7545	16859	2494	9031	9609	11464	3916	16247	11454	5568	17191	3216	3400	5389	5832	9837	8934	12994	7636	11159	8562
NAE 22:6_372.2923_3.708_[M+H]+	20183	14600	17904	17524	15559	12183	13546	19920	17548	20964	20475	14576	16701	13483	11114	14334	18944	14077	14463	11446	13350	12748	10072	13528	13362	16141	11107	10526	11724	13611	16316	11727	14634	14673	15939	15098	10179	11531	9522	12581	14467	12845	8514	14704	10291	9471	15299	14678	13628
NAE 23:1_396.39383_5.033_[M+H]+	2014	10497	6857	5823	10638	2717	3349	7155	27146	6057	24235	3567	7940	5063	9445	12105	4329	14634	2887	2595	12866	3141	5725	3006	3912	3828	4069	13302	4133	3854	24164	11399	13461	2769	6907	3256	4408	3065	29296	2745	5186	2707	3406	16793	58996	8164	2407	6396	2955
NAE 26:5_430.3772_7.457_[M+H]+	39026	34073	25632	27605	40620	38274	31146	24464	32158	23695	27540	23611	25163	23644	22240	25859	22638	21782	25550	24570	22741	25976	15884	17966	29084	27794	21193	13969	18317	26832	22529	30895	27879	24591	23470	24611	23024	26108	21732	25405	27183	25964	23809	21255	22007	12616	21329	15030	17366
PC 14:0/14:0_678.50602_5.708_[M+H]+	17671	12114	21479	17268	14446	12143	15642	31516	19700	16251	10283	24127	9293	8503	10841	9736	10369	19818	12016	11669	18079	7586	11329	11674	7111	7123	11822	12409	11449	7198	7436	4882	9061	6461	6984	4276	6834	8314	11424	6808	7254	7692	5938	7410	8514	12085	14450	8471	13595
PC 14:0/18:2(9,12)_730.53761_6.118_[M+H]+	404030	319326	373809	396342	358188	279166	484495	627426	526303	367938	282515	500160	272778	174465	289195	287331	277010	357426	244493	299696	433793	160707	304520	255043	212815	180924	337640	316290	256363	221065	260745	109783	274104	161321	215745	171282	150496	158832	294568	219642	335872	241158	134605	174748	213208	278753	274684	197636	479843
PC 14:0/18:3_728.52144_5.569_[M+H]+	16434	21835	22371	14302	19379	13599	30858	30836	35748	15680	16598	18850	13258	8241	23084	28142	15914	27604	9055	23455	16784	13980	35569	20355	6470	9549	8725	46604	19400	4588	18143	12098	4240	8649	9035	10155	10187	14512	13650	11205	21841	5141	18144	14011	15798	40445	18200	17485	28153
PC 14:1(9Z)/O-17:0_704.55588_7.85_[M+H]+	51972	45019	45564	49081	60385	43373	80419	86593	42125	52982	39844	94217	22650	16425	35177	54530	62144	28628	46064	23554	74502	14285	45434	38914	25945	54584	28105	49155	46619	24354	44755	30842	14641	42952	36831	29460	28386	21061	53943	49913	35679	16713	12152	25086	32602	29726	39160	21397	28308
PC 15:0/14:0_692.5212_6.088_[M+H]+	14574	11084	22941	17981	13400	11480	19415	20020	28127	14527	9263	15160	6469	11011	8278	10973	9537	14198	8856	8558	20140	5733	8653	12833	8540	7456	11970	9615	13016	8635	9416	3581	8406	5469	9870	4140	5404	8597	12555	11061	8256	6466	5875	6887	7340	8910	12746	8442	14633
PC 15:0/16:0_720.55324_7.156_[M+H]+	344772	153100	342580	342149	204443	176194	222519	407390	309551	273674	191561	393830	126653	220998	126196	178806	202935	155829	223177	147195	319704	120620	122602	188459	167823	140431	185502	137327	177920	159719	135868	69976	159716	112076	193776	121599	118279	128423	175150	183364	173554	145075	113046	119885	114748	130847	197730	142927	179633
PC 15:0/18:1(9)_746.5678_9.413_[M+H]+	330381	103601	164261	264771	248290	158213	302208	399297	719381	137346	209222	211920	129292	144117	171809	120945	111705	232920	217952	178317	202836	98476	199166	184002	133793	203404	285094	245991	142953	119104	126395	86344	220742	124441	160976	74550	122669	90301	240986	147760	123573	112112	110251	117591	131572	237732	123808	165189	633232
PC 15:0/18:1_746.56775_7.386_[M+H]+	970422	465540	1213920	1041999	681267	535441	637237	1948189	820779	928982	588487	923333	665159	709725	775889	691344	572735	1389378	942163	624832	780784	464690	655630	871389	457291	342418	671132	1000131	683982	455357	458049	185115	550813	358558	418967	305439	256930	326429	588653	462133	434620	386747	254441	290551	371771	922824	688200	636556	790160
PC 15:0/18:2(9,12)_744.55286_6.616_[M+H]+	1812610	975345	1337010	1232122	926151	1053940	1179122	1481798	1345428	1087972	782268	1494255	728551	837912	780595	914242	889417	1085679	805912	808333	1194478	598463	784491	967632	707156	571892	1074043	749366	931034	747669	872096	408618	783830	514054	852009	545891	519017	581439	1036247	836185	845815	700916	637734	506401	607134	724932	968264	577634	806608
PC 15:0/20:4_768.55026_6.562_[M+H]+	55372	41771	69158	60358	33877	36007	27554	90954	55879	53805	30001	46434	21902	34986	10989	32416	50240	41555	38077	21543	39798	18602	10964	27877	30117	26070	25316	33442	18605	27484	30965	16435	27060	17226	37218	27972	18276	7931	35061	44833	29798	22626	24289	18264	25980	29427	29613	13185	22466
PC 15:0/O-21:0_776.65007_10.219_[M+H]+	115779	44947	93497	100626	81307	76794	61269	123090	61943	79767	79971	108039	37044	47544	19524	36959	22774	32743	67857	18496	108122	20757	20552	33771	38975	38137	62038	24579	29993	36243	55585	23019	40163	52579	29041	31130	22925	37914	62998	30498	53827	34041	17940	32600	47922	22367	24439	20622	24746
PC 15:1(9)/18:1(9)_744.55521_8.484_[M+H]+	1796926	1032513	1178511	1250099	1414145	1204312	1407211	1437356	3818530	1030420	1063802	1281330	862022	921014	1253174	1231395	1077011	1126437	1059823	1320749	1146964	971176	1296338	1117395	803546	1437785	1654776	1539696	901428	913191	786166	703936	996083	170507	1107107	118860	944801	731015	178235	982267	717095	843113	882494	830428	863774	1333408	1017567	1163822	3382581
PC 15:1(9)/O-17:0_718.57054_8.464_[M+H]+	551901	401955	392975	442492	385951	384524	592230	489905	446685	319983	332384	439764	259238	256292	232683	405915	379948	323695	307185	353120	395642	276681	264250	298359	289959	326785	270458	250601	320178	277804	281525	197220	221376	415815	325702	384465	291940	251348	294627	321409	383189	228268	239529	284673	309383	239089	321312	212436	256620
PC 16:0/14:0_706.53692_6.656_[M+H]+	491784	321675	668383	492060	419962	316647	381642	771820	470866	520000	337992	577736	298986	388171	293833	358831	374642	379228	502637	334115	539626	260122	315284	362785	335720	307873	351019	305796	351793	348783	278104	163514	343728	243904	336528	182603	238234	293158	315255	313281	279628	337514	236507	282938	244283	288296	352311	288128	350935
PC 16:0/16:0_734.56897_7.778_[M+H]+	4362979	2387646	3287192	3566914	3095488	2438500	4091495	5391063	5208408	3098710	2408232	3673714	1787401	1867654	2517181	3406102	3103489	3421150	2676453	2844465	3193088	2337711	3794796	2629167	2691918	2338516	2689534	3703549	2474734	2722406	2216769	1047134	2933120	2209376	2479463	2059579	1654186	1712366	2612358	2431579	2351483	2298682	1664747	1681007	2121072	3392613	2597729	2197267	4169014
PC 16:0/16:1(9Z)_732.55296_6.86_[M+H]+	2447878	1726443	3307107	2769917	2367784	1745015	2242698	5180421	2210806	2626031	1988009	2667880	1592599	1743780	1564177	2033933	1431615	2289792	2237163	1398534	2449566	1142447	1503400	1696901	1465216	1056829	1827376	2088644	1537490	1535889	1486372	696487	1728636	1346824	1306941	1128372	913473	1176666	1561209	1273435	1723459	1428126	833418	1176573	1512576	1863783	1432760	1595903	1998973
PC 16:0/17:0_748.57868_8.189_[M+H]+	385245	182848	371957	378573	111046	210025	274867	518030	506657	274849	196784	300403	164357	242394	101531	223039	169720	232980	263713	183511	373394	176115	204622	135149	206894	208777	122536	152067	247282	185792	225832	43074	87439	175715	263432	181343	150995	165635	240203	242729	222139	86273	161815	128088	81823	232139	152389	190415	260914
PC 16:0/18:1(9)_760.58378_7.979_[M+H]+	38216189	17386821	34317454	35743542	30993900	23258672	25861541	61996025	25403527	34416249	24933559	33153907	25376972	20700434	22719332	23699721	20191058	42001584	33368576	20799248	28291791	17839547	26334870	23018712	19157333	13754578	23755285	34792645	19938543	20966234	15566440	6852453	27309795	23048281	16668193	15131686	10914427	12952317	23666302	17029978	18919724	19414926	9197236	11920189	15646953	32124945	24399597	22971090	26518009
PC 16:0/18:2(9,12)_758.56884_7.13_[M+H]+	155717215	117071602	118995471	142720927	133629053	124094854	161346321	177418148	130858128	125819853	108504805	128036194	90040192	73397789	107265371	137524719	111376007	140161392	91169471	120433568	116421715	95496459	129540121	101231842	82982482	68607107	104525451	129325015	98722630	87094716	83883854	46246834	107031133	81033469	87977737	75551557	78675703	79099461	103445296	94855198	96034310	90907565	73571278	68541441	81562303	118604022	124482892	95203717	108261505
PC 16:0/18:3(9,12,15)_756.55254_6.475_[M+H]+	3150827	3833200	3626705	3941776	3044258	2719165	6776437	6413485	7038854	3775304	2652864	2723887	2275762	1722873	6670943	6872008	3493970	7459370	2227600	6143128	2529970	4240539	12940620	4761380	1337975	1652785	1898520	12434717	3895115	1113334	2721683	2057051	1140679	1611320	1971750	1888028	2063663	2781993	2083255	2343819	2614190	1189064	3997498	2242819	2831943	11604902	6522107	5425553	7433207
PC 16:0/20:4(5,8,11,14)_782.56819_7.047_[M+H]+	2880433	1835069	3586776	4082828	2613068	1850181	2548958	5867005	2839284	3866161	2099440	2783736	1548445	2064520	1536107	2548669	2432623	2250007	2685738	1755118	2535365	1687857	1703324	1945537	1944805	1251173	1991251	2067426	1975686	1759574	1493435	915119	2081283	1925358	2251680	2124562	1527336	1189763	2043979	2286860	2350778	1855643	1340650	1341841	1577380	1838407	1830224	1460786	1979430
PC 16:0/20:5(5,8,11,14,17)_780.55339_6.435_[M+H]+	282278	316464	320846	443476	302910	277820	445609	581585	457024	432716	220795	249127	243723	222138	463550	515739	391618	462645	285174	532440	219549	377825	607158	527404	69832	220700	187992	643990	501691	76148	234079	163403	94850	141852	179461	163237	214511	173525	180110	224719	229178	74920	278403	190665	163145	607167	438967	505575	546145
PC 16:0/20:5_780.54825_7.023_[M+H]+	356809	570837	547719	228216	537516	568381	526653	507805	454978	551974	547544	501178	586600	612466	295637	308909	590047	308937	216607	338711	558809	351851	226125	604569	312342	550816	477706	598185	264912	566308	605724	628328	454715	526034	557628	514325	607159	615559	537450	565804	515594	541540	324544	622442	594476	281427	221444	582832	514378
PC 16:1(9Z)/14:0_704.52131_5.912_[M+H]+	33242	27029	43356	38239	35280	22759	48265	82112	41077	37185	25534	50457	19792	21737	30018	28602	21850	40371	28780	24890	36449	18206	27527	28850	16184	14007	27410	35016	23232	16728	17517	10659	21382	16761	18566	10985	14890	18431	27357	17902	19634	15450	13016	16649	28118	28271	24585	26102	32711
PC 16:1/18:3_754.53473_6.877_[M+H]+	47125	51616	78598	53709	45034	44300	40347	74967	46717	60049	52414	58827	45586	57223	44646	43369	38278	49364	68782	41510	55544	38691	42441	47274	44597	38376	53875	50800	40463	44548	48385	33826	41050	41774	38048	38061	32804	43649	43207	33917	43328	40351	31467	38698	49317	49697	41028	49266	35777
PC 16:1/18:3_754.53715_5.816_[M+H]+	23695	33580	36629	19561	34255	24891	53718	49260	38525	42028	38984	23696	22470	13404	38440	36101	21903	36065	15953	29893	25657	15697	101516	23585	9828	15047	19749	50326	33085	11330	32878	23046	10641	16371	37292	23131	13183	17134	21017	22291	41832	11393	14534	20615	28336	40739	38075	31124	42891
PC 17:0/18:1(9)_774.59903_8.624_[M+H]+	1655464	761103	1984898	2016097	1360208	1011606	1105840	3267635	1461578	1910844	993810	1645942	1291059	1230009	1266888	1218294	995515	2893765	1805561	987558	1465946	974370	1125389	1682606	864243	652516	1091457	1598319	1285577	810367	823154	357826	1008160	660066	783655	563931	469985	665427	1084822	899279	837320	725501	476650	546909	636746	1570516	1260922	1142462	1380942
PC 17:0/18:2(9,12)_772.58463_7.733_[M+H]+	9126139	5181151	6381188	8485034	6669926	6003771	7361070	9576498	7308817	6925408	4853321	7332395	3969979	3937033	4316745	6599077	5504425	7162638	4652280	4830156	6346362	3910983	4100630	5325521	4068631	3150253	5461515	4513916	5025393	4304748	4236318	1909121	4942329	2559969	4442691	2805300	2654753	3180389	5235816	4928765	4430509	3877408	2690524	2931227	3316743	4118724	4848259	3303831	4667777
PC 17:0/18:2_794.5667_7.697_[M+Na]+	111271	111041	101236	105080	86529	92719	54723	60522	98379	91113	87584	104861	102684	106493	87708	75949	70462	108953	102027	94535	115549	99875	75744	88207	72071	85016	100560	78995	96181	64862	87932	80470	84076	64684	96255	63721	60552	78244	86220	95418	79487	66220	65331	69407	89795	80833	104613	82713	69744
PC 17:0/20:4_796.60829_7.636_[M+H]+	206398	81633	272441	328513	183704	142802	199110	431196	232429	281934	118475	224275	65434	152702	113432	194113	208217	191469	177668	50843	205721	115439	68484	154033	128539	132045	145275	135349	161513	110468	111264	45217	113485	83867	176351	82848	69341	38918	140760	184962	132751	85456	91937	73583	88878	92214	147290	27945	116734
PC 17:0/22:0_832.68442_10.148_[M+H]+	58374	47103	38466	41125	66594	45556	54151	45455	44545	50495	47567	49341	27802	17670	23768	35368	31552	30440	29843	30488	56175	22453	22759	28109	33286	29450	30810	19018	26993	33296	44916	27672	30165	46729	26251	31970	18958	27005	32096	33283	42970	28262	19578	28196	30869	20691	27332	21776	30364
PC 17:1/18:2_770.56819_6.778_[M+H]+	793827	557150	916065	958389	700557	581775	760175	1441275	810448	886184	561918	722026	561411	564958	524750	733824	573492	1187898	645247	635421	665219	471055	448864	859621	345707	335671	575358	927230	774548	367700	478436	244356	446353	319784	422165	341352	295164	376666	573806	484693	503623	315850	233593	211970	402020	905412	645703	404872	819204
PC 17:1/20:4_794.5681_6.508_[M+H]+	12322	23490	69957	73439	52470	28689	19475	120826	24742	73972	4897	44318	34361	48126	36203	13995	48276	36299	42859	31891	41775	26062	50321	29703	22744	37333	29329	53956	5910	20253	40993	21443	24060	14947	35061	28511	29024	3508	36422	44236	17666	20351	36762	28895	26961	56460	44973	37840	34097
PC 17:2(8,11)/22:0_828.60878_8.092_[M+H]+	17446	142320	32575	66469	61457	91687	277491	30869	287053	67434	38123	32622	83117	22264	188971	241258	146361	202606	24216	255317	18553	175352	371496	238218	60497	52253	35264	179519	179952	67186	49524	35911	42735	37391	43913	34233	105136	93522	20206	67720	33113	43460	148039	69663	35868	168819	342164	185744	204384
PC 17:2/18:2_768.55215_6.158_[M+H]+	20515	20725	30969	28472	29321	19791	50277	70313	63751	30782	23491	28607	15977	14393	35390	36743	24806	60131	20200	30937	21007	21011	53090	34060	8673	19406	20328	66390	33832	7936	18836	9760	8866	9662	17236	11618	10331	14328	21061	17480	20766	7394	15066	12846	16457	55800	26682	26607	61502
PC 18:0/16:0_762.60027_9.109_[M+H]+	1404036	586364	714442	1058805	943157	675648	1435577	1562062	2334573	820401	705634	1045734	523844	487568	764429	725218	649389	898855	740322	838312	899711	495945	827244	784709	656900	841792	889921	981315	674591	576046	651407	374549	746083	603487	666307	598699	406069	439278	734055	650745	786766	530475	433139	481233	726612	880355	575782	524438	2176372
PC 18:0/18:0_790.62933_10.193_[M+H]+	195188	98725	126400	176769	160692	100421	192657	240754	225903	135437	122205	179238	95128	83686	117851	125449	110801	168063	123315	116341	152868	89045	143479	126937	103959	112682	129745	132993	132868	100919	99218	60979	131821	92169	106273	83644	79815	89337	112382	112646	127455	91103	78721	85741	106922	124577	96167	103351	208351
PC 18:0/18:1(9)_788.6148_9.317_[M+H]+	23356794	11038898	30032832	28975115	25407821	13410055	17324665	60674774	19807164	29767307	17208815	25981775	20807756	16607721	21201619	16992852	10301873	41422928	32151793	18574980	22876115	13284828	23347569	23433963	9960435	10098275	15301985	29013739	16694541	10292253	8192418	5221563	18009010	9781656	9453419	6568659	6003028	12129627	13238514	10188258	10918113	11834232	5879457	8262304	10555403	24834802	19997623	21682418	24330359
PC 18:0/18:1_810.59368_9.332_[M+Na]+	659349	513337	827758	686684	669613	524702	539313	454222	496358	816568	623977	682373	748963	709454	699933	641782	510747	488474	477135	625541	710272	644823	681880	745230	494187	492932	556726	831133	627222	510350	441239	361884	636958	503783	476685	394900	384279	583670	566687	482189	502081	570908	389445	445117	524217	743569	698951	717855	646439
PC 18:0/18:2(9,12)_786.59947_8.345_[M+H]+	234154864	193026310	180065397	218281581	242502704	220024256	242364822	227394611	186249906	192154779	197202454	204005191	149722161	125922864	166029534	206058715	157644959	185637525	149569132	179792721	190507404	135049688	168310551	159614662	152496854	152624529	154561987	155843182	169243782	156172370	154680429	119924821	190775062	138702697	151316236	131748636	129031456	152137868	153554214	152168195	178899535	178176116	121878068	151331640	154715643	139869263	151652181	131035820	159525100
PC 18:0/19:1_802.64121_7.905_[M+H]+	146005	177963	128490	147458	159921	216015	186746	116308	145986	126443	143863	128204	108690	109061	129300	123081	143636	95268	110049	142922	132408	133672	117049	128059	165824	168737	125929	92742	149881	155263	185652	147416	105814	126770	117395	139958	143391	158934	123343	130489	145736	114785	139197	165721	151385	93945	115662	85398	120505
PC 18:0/20:3_812.66975_9.279_[M+H]+	663382	379003	449940	634576	502637	350074	816563	827783	1446335	467032	392734	619974	274599	277241	324075	369550	425865	283037	2441997	335040	524636	221670	299338	370385	87550	450623	550022	320157	306842	106132	354141	265861	533682	426995	529781	374320	81428	293363	363481	517520	481219	425666	240318	321960	1198449	276760	322781	201375	1004537
PC 18:0/20:4(5,8,11,14)_810.59881_8.252_[M+H]+	4211032	3163590	5510381	6396601	4170192	3342395	4740824	8361573	4577723	6125374	3294996	4311108	2174511	3642320	2584429	4160777	4275542	3460547	4487183	2978779	4024772	2789863	2844375	3571679	3608062	2489076	2829352	3097050	3814147	3555828	2535292	2037396	3520340	3292245	4495617	3284494	2899598	2597266	3136629	4602792	3853499	3189109	2868078	3006296	2645464	2879153	3009474	2516037	2908272
PC 18:0/20:5_808.58197_7.546_[M+H]+	1605786	578863	2088209	800663	632553	552354	1083169	3388800	899875	893460	444853	459681	412073	384673	924813	936383	739004	784719	547745	1049428	437340	701841	1123754	1128751	917275	546705	443021	1072227	1217032	270098	461166	350905	941757	1097772	435541	244625	521550	370173	1117278	514729	524322	877159	627381	454459	965645	944011	871361	1090488	974528
PC 18:0/22:4_838.62764_9.227_[M+H]+	211288	87784	236367	211406	136220	74508	115890	380674	234997	216216	125007	163023	49368	95096	22694	109690	101927	87692	174471	87168	136196	51515	24592	29558	104466	75839	83788	83694	102152	96390	62140	47368	101362	70783	95957	14741	19651	27807	25789	109288	86714	106978	53001	63540	19042	76140	24785	19585	100771
PC 18:0/22:5_836.61385_8.414_[M+H]+	840405	573493	951745	918532	608778	564660	749592	1411336	533464	889785	648092	510939	366298	701688	368491	501620	744442	423182	812811	387802	511148	318891	371870	555077	459961	486648	494120	501679	691697	419625	462120	453131	474917	564717	499786	599761	438612	350423	534752	616795	620325	368616	430893	455073	475169	469446	454616	395999	545256
PC 18:0/22:6(4,7,10,13,16,19)_834.59937_8.065_[M+H]+	520859	212144	316137	391186	294693	235083	291661	540098	502716	368835	263474	231744	112740	293752	163640	222124	411606	214111	322170	183218	200136	112947	184958	274763	108901	191214	152964	208876	296957	111816	138678	178325	167246	276928	210287	214690	191804	122756	242762	212547	279937	147734	175338	153960	197387	188998	155680	151429	162793
PC 18:0/22:6_834.59567_8.81_[M+H]+	83352	78973	105872	120024	82026	67350	87675	102398	95508	126070	77502	82982	55037	88758	71818	74110	100942	63616	109494	76901	77943	66298	70365	75855	71689	60283	70856	73268	76197	65597	58825	55135	84767	52978	85790	53164	71512	63167	65971	87531	63463	83337	74706	58210	61831	80361	67876	69702	70099
PC 18:0_O-15:2(6,9)_730.57006_7.979_[M+H]+	47595	23611	85089	107287	35457	19604	73524	25630	103680	29474	21680	101145	14916	23653	26284	59592	20203	55190	29662	26554	80003	20026	23809	32096	17856	27730	44130	27973	43942	1181	14583	395	18324	72556	25410	1152	12128	14482	28648	23994	7022	3365	1222	18070	49072	19812	22569	15985	63295
PC 18:1(15)/20:4(5,8,11,14)_808.58322_7.21_[M+H]+	1605786	621908	2088209	1547785	836277	588437	727173	3388800	935511	1311306	867338	828938	597852	949957	362524	516103	832174	665208	1084059	457856	874830	384233	476886	628713	917275	483401	656445	532359	585949	826240	554522	382068	941757	1097772	750698	1168240	430740	391701	1117278	780048	895820	877159	378995	474071	965645	533713	497368	400789	714846
PC 18:1(9)/18:2(9,12)_784.58394_7.318_[M+H]+	45387674	25478180	33236702	39012386	41110908	35624744	37673289	52692645	29456944	35348741	33390312	36228553	25784533	19518639	26663363	27690648	29651748	37969940	25395205	27078531	32075972	18658318	29501943	24152135	28886927	20266878	28624120	33384297	24297657	30997553	21302646	12339920	43758591	28334480	26138962	26415158	16010369	17035541	33125053	25078843	33848158	30170332	13854288	16054062	24172325	30462060	21929684	22416353	29093883
PC 18:1/20:0_816.64634_10.259_[M+H]+	854766	437444	745041	678575	598038	397002	600788	1355230	704257	650793	440940	676602	408314	278542	497058	396628	407151	672230	466821	473987	603064	275219	526828	646582	343347	263540	378178	500179	453758	369654	279230	45391	470968	290808	263977	259702	207987	418132	436666	393233	400540	329125	208800	273269	365919	464407	430624	409716	673654
PC 18:1/20:5_806.56407_7.484_[M+H]+	298095	305605	305000	324248	315425	320026	305331	269441	125323	315388	351671	287720	312862	297011	379373	278837	307614	353566	314499	324339	303579	310283	351385	320678	314338	307800	280222	359328	296616	310422	314136	318362	319401	334862	302581	315352	296046	297992	295305	311560	314438	306397	293706	279248	313603	364656	286505	345232	308070
PC 18:1/22:5_834.59612_7.36_[M+H]+	180812	94704	185530	195032	143007	101987	147504	333861	222077	197338	126745	131094	75960	107991	67477	92418	127717	85178	166194	87639	111114	71614	83935	102193	106717	85782	118840	117477	124073	102658	87160	58105	124266	107849	118588	121789	68082	32959	119694	117576	139396	97428	50566	79341	93221	118494	79704	73967	145547
PC 18:1_18:2_784.5818_8.924_[M+H]+	137794	83652	58525	32075	50328	90907	33079	79967	138834	114192	65836	74339	86680	81163	41631	71685	104655	73406	103108	55463	76308	65330	42791	24252	76142	119956	83503	108819	93323	95481	70609	40802	111951	66856	119727	82997	56670	72251	99437	87549	64024	83819	36943	89482	86876	91233	93906	101224	140425
PC 18:2(12,15)/18:2(12,15)_782.56425_7.986_[M+H]+	370827	311553	380376	352423	366788	308306	319730	200794	287269	358082	366689	352732	371546	373419	355406	329797	301772	397944	404107	331737	346792	353847	333659	331595	283742	322535	344558	389216	297478	304979	309575	265328	320135	334409	325424	312414	281256	295593	329077	305750	306686	299426	256713	274277	297620	372160	340349	372437	301527
PC 18:2(12,15)/18:2(12,15)_804.55041_6.533_[M+Na]+	199878	236539	188834	189220	282815	283706	237358	237711	162057	225040	302619	242561	267395	203689	215598	266560	292479	263502	178823	245322	245822	277283	180597	256012	248251	251019	222347	227999	252760	266145	211867	220852	260780	289237	262436	289997	239142	234140	294719	267532	298619	273550	199499	231386	307726	217152	213108	221588	177480
PC 18:2(9,12)/18:2(9,12)_782.56909_6.562_[M+H]+	18585576	15383120	13490745	17187398	25071633	19468220	26764720	23705287	15872300	16896852	20747756	19055885	13696018	9881651	14112442	18228478	19955420	21127273	11261217	17073496	17908283	13874287	16755579	15885766	13019206	13453453	13450068	16486487	16661815	14567437	11451729	8109641	18216175	15130021	16096393	14873477	10440196	10967413	18434280	16686110	19712941	14843567	8523572	11713825	15712136	15238434	12047884	12229890	14639251
PC 18:2/20:3_808.58407_6.823_[M+H]+	603798	783430	620716	812404	905921	734607	1292631	976672	1103187	819456	701888	532177	507544	409504	939852	1208522	1028180	924536	510346	967350	567366	666276	972088	830113	296990	457921	415683	1260044	879429	251207	539716	394380	368500	379686	590932	496952	451260	452581	472614	696172	661055	378638	555618	506213	553066	1097470	599629	659559	1288062
PC 18:2/20:4_806.56891_6.491_[M+H]+	599785	490372	653421	805238	772638	515049	809805	1253915	922965	792738	667043	651976	532934	424245	383655	782253	637420	615803	492521	472415	608734	487051	443436	545014	435022	379276	450858	559821	548108	345854	374884	247560	366433	528249	525826	522711	344652	293639	523866	563078	771040	345974	318059	465143	443979	473283	367952	411910	690589
PC 18:3(9,12,15)/18:2(12,15)_780.55352_5.938_[M+H]+	1315853	2563730	1413366	1461488	1656969	1729039	6762658	3989484	5178543	1485540	1441862	1467745	818859	629546	4231456	6326389	3710270	6148199	822208	4380827	1362293	3262600	7777421	4064835	711996	1133927	1016719	8113297	4299252	589330	1136432	1375640	624816	1030658	2140770	1137247	1271675	1985702	1996361	2574136	1508312	607147	2258084	1231853	3276608	7099418	2883059	2946335	4812270
PC 18:3(9,12,15)/18:3(9,12,15)_778.53477_6.398_[M+H]+	67645	103035	100023	86815	69427	69284	95913	97569	102397	90879	72813	63147	81922	67584	166440	152938	80995	156388	57513	110461	69777	114895	187327	118056	48838	45833	52153	233398	99837	35335	85812	83431	32522	52195	58791	68123	65782	89209	66521	59791	77412	41102	130410	74651	78897	234585	158308	143184	128412
PC 18:3(9,12,15)/18:3(9,12,15)_778.53718_5.419_[M+H]+	29881	86538	28735	33722	28465	29193	202207	68698	279536	27946	25790	25842	17363	11767	289146	343672	125788	304396	14438	202855	22647	163449	941152	207815	12489	25190	13150	849180	124748	6719	40218	89570	6615	18768	46413	15907	36050	104215	30971	74968	33019	8084	155870	53340	119477	764889	183257	163374	293051
PC 18:3(9,12,15)/18:3(9,12,15)_800.51921_5.412_[M+Na]+	918	4783	2386	1685	1129	1548	11437	3742	16595	1866	2279	2229	1814	664	19183	22410	8350	20710	1544	12627	2052	10043	66989	13537	1604	2092	1426	60774	8225	855	3418	5321	935	1778	3601	1643	2807	6673	2636	4748	2397	398	10529	3617	8358	56173	12089	11315	18503
PC 18:3(9,12,15)/20:3(11,14,17)_806.56846_6.855_[M+H]+	453922	124461	293780	313154	179668	130539	218543	531998	363976	303253	162506	172360	530375	174529	116475	772958	304341	193573	226503	115046	151000	483602	147537	192914	433380	112411	130474	172166	207709	85835	107204	86863	132966	195562	118236	186363	103219	75396	175881	144277	198012	116242	105264	456860	127621	195292	116289	131918	159641
PC 18:3/18:2_802.53517_5.937_[M+Na]+	41872	154797	93208	69033	73633	95711	254376	176617	204202	89213	92325	85727	60041	40501	240055	278302	198458	279939	57596	226507	88970	205322	303852	236105	50090	70686	66769	327254	229114	40069	79715	103542	35837	68435	145377	84965	86490	139331	128377	156956	99462	40888	159268	84941	209323	310337	189859	190669	216260
PC 19:0/18:1(9)_802.62971_10.061_[M+H]+	396909	180079	495174	449167	330184	195343	248363	911020	339174	450301	227987	395614	284799	250001	272229	258136	212902	583335	390068	251131	344100	194957	231235	408036	172905	144941	224220	288396	294102	172823	148262	81351	260783	125040	150780	85846	96087	200875	194915	196200	140838	168433	104268	129493	135040	249198	265481	236303	305467
PC 19:0/18:2(9,12)_800.6154_9.065_[M+H]+	3699268	2051023	2851055	3474470	3076547	2289996	2892181	4469329	3246415	2850025	2041547	3110412	1549726	1511769	1764008	2471413	2250787	2614073	1838718	2065517	2673792	1301815	1637232	2454999	1622941	1379664	1988937	1432418	2314127	1666418	1534714	722276	2496405	857832	1832277	794299	951122	1674745	1791508	2048090	1447043	1808607	990729	1330090	1297711	1241111	1782720	1267241	1969967
PC 19:0/18:2_800.62132_7.768_[M+H]+	169931	187167	152607	176940	141512	141359	191163	117153	184736	129199	147283	126248	131247	121461	122440	106026	161069	137145	119870	120539	133922	114827	84434	149384	105500	126635	104233	74306	119228	119368	135140	93019	113505	166333	138181	158961	146450	146875	120766	138240	176308	135347	124148	164658	129068	81215	116470	88848	114647
PC 19:0/20:4_824.61061_8.973_[M+H]+	92121	51325	87058	104877	84006	48055	84258	161498	91714	113485	43509	88246	37122	54239	45097	74895	91985	60143	76981	47831	85100	35598	42196	78064	65528	38328	53691	33295	71500	51753	44856	27216	64120	34312	84874	37533	35403	49022	56589	85494	46402	55059	41454	49875	29308	38506	46623	33819	46611
PC 19:0/20:5_822.63647_9.142_[M+H]+	137851	67709	100447	114860	105606	101659	141434	132705	127167	87135	88519	101287	37730	72260	85203	102362	3413	81239	66548	98935	103862	76919	86829	104811	29822	50645	87249	65935	108406	80627	89356	54574	103770	111204	17216	7332	54529	52079	101087	101101	66546	22806	6188	70621	62326	65716	89786	67204	66299
PC 19:0/O-19:3(10,13,16)_798.63514_9.361_[M+H]+	210895	124068	159044	297679	220881	199136	238148	276294	195703	230914	228092	170787	82579	94899	85097	151114	216239	134135	155479	107988	177019	81388	101344	125480	258348	103549	162942	88497	147843	260595	166678	73746	218631	160722	160284	122244	89816	101615	152839	167821	160314	171871	69735	102726	122265	80498	140227	90257	112912
PC 19:0_O-16:2(7,10)_758.58569_8.953_[M+H]+	208917	77044	14440	265913	53711	248960	18142	122557	215048	208276	25423	14556	43496	49550	5952	70850	142047	19385	10314	19891	10589	92356	10269	3217	5931	18262	20162	9263	4956	8196	96393	1596	38154	90245	51743	7283	107791	12230	72996	5457	8249	18262	2325	13803	5437	19277	88497	18351	13587
PC 19:1(13)/18:2(12,15)_798.59709_7.885_[M+H]+	607084	391671	733446	805865	541958	402072	517593	963522	343595	704750	444128	318069	346644	391127	479727	467388	292801	663956	294979	449953	456519	282464	391048	557176	317306	264567	473689	552246	494158	309661	323051	136596	475678	248400	315773	245138	213135	301388	349436	353092	333172	329985	134486	216608	283488	470455	349105	227828	504329
PC 19:2(4,7)/O-19:2(4,7)_796.61774_8.498_[M+H]+	33611	166813	193214	296721	180980	158904	287839	279825	204504	235269	197008	140633	101707	150751	69351	96352	267630	32175	158299	127011	143785	125844	98756	160400	157318	129002	152095	95242	182630	263489	213631	121811	257887	161794	183268	151599	116142	142149	122942	204017	166110	227761	120258	135201	128359	89177	137855	92620	121540
PC 19:4(7,10,13,16)/O-19:2(4,7)_792.60101_7.247_[M+H]+	6755	68205	3184	69755	39752	48262	115475	72455	63316	59733	58471	2946	3823	39621	10130	70320	90478	2403	3620	65716	5192	59262	39569	76440	52399	54125	41994	1420	3703	44791	81241	8921	31955	5019	5456	5291	3765	679	2735	392	43833	43750	3472	29852	119913	6325	7970	41617	48758
PC 20:0/18:2(12,15)_814.62688_8.575_[M+H]+	1119236	873112	1213450	1796306	2074034	973529	1535527	1703087	1123399	1779880	985706	1152737	560925	617582	688709	668865	1012907	770775	826228	672390	976154	396936	609896	821198	685882	1758196	610678	648677	682344	684198	635729	597156	991032	422802	907643	670562	969221	799993	649303	707237	1094577	824088	812594	1269380	698166	552549	972196	520246	711837
PC 20:0/18:2(9,12)_814.63019_9.775_[M+H]+	4727639	2978669	3117742	3589057	4138347	2790592	4060670	6325905	4379439	3210070	2179377	3291696	1617999	1207523	2865609	2450311	2637562	2797558	2008573	3211581	2612468	1482658	2770134	3055354	1612093	1380388	1985952	2444805	2443498	1838738	1325562	747852	2798959	877313	1693020	756229	1287818	2171030	2138268	1969136	1524431	1730606	1319719	1481718	1357845	2079168	2036693	1780639	3187982
PC 20:0/20:3_840.64433_10.104_[M+H]+	151716	103174	111394	157596	117208	86709	138546	227221	120311	138981	80005	103502	51256	51708	60263	82658	112373	77822	79006	94265	91901	55932	60438	71669	54736	39185	61352	79742	64293	48842	43637	30085	66726	33223	49569	24944	41618	56641	50615	71946	51424	52777	48561	45817	31476	52767	54818	44653	59669
PC 20:1(11)/18:2(12,15)_812.61325_8.496_[M+H]+	6266809	2670283	3439113	2714113	2579579	3885046	5224355	4932346	2711473	2932708	2196828	2460630	2707813	1618608	3769622	2157913	2801373	2123524	1996386	3696055	1810904	1034819	2122014	1937111	2320080	1192937	3622538	4024396	2229972	3602239	1542307	913839	3254631	1499610	1579084	2448794	1138116	3068182	3364100	1545442	1944038	2635056	1262359	1064527	1678065	2143060	1621051	1680095	3959673
PC 20:2(11,14)/18:2(9,12)_810.59912_7.571_[M+H]+	1875242	1223278	1420243	1716172	1563546	1117491	1680904	2538596	1586059	1477624	1146423	1325200	716821	756131	989993	1165161	1507378	1029071	996919	1102754	1181643	709886	899784	957496	1231694	691197	1130982	1109177	1020198	1251249	817695	484464	1865049	668308	1076979	840557	647359	730575	1055547	1171291	1250293	1454965	604487	697712	795650	996533	787877	727048	1281624
PC 20:3(11,14,17)_O-16:1(13)_768.58533_8.886_[M+H]+	153157	139930	137151	170104	152068	153559	155549	133203	126734	136996	158696	147946	114752	125102	99063	152382	157586	112171	131541	114714	134337	121328	102929	109420	172157	139360	122981	93450	132734	166371	141165	105937	152759	153799	130569	139028	115630	99702	137368	131298	145482	131242	95409	100946	142022	87465	118751	102702	105714
PC 20:3(8,11,14)/O-16:2(4,7)_766.53507_6.996_[M+H]+	132009	116266	147091	30219	122581	145418	258174	172662	154943	19944	111207	113505	107811	82098	98641	181331	265038	111932	113484	137059	95354	140227	155297	181502	53507	121184	60793	104232	241438	137503	122719	80382	160671	107797	190153	135995	137285	122292	84846	160119	171626	135415	127793	83528	87467	99324	133645	96647	189461
PC 20:3(8,11,14)_O-20:1(11)_824.66236_10.291_[M+H]+	87362	59431	53584	86195	68086	78405	85579	86922	39139	87823	134570	62769	43767	45340	44882	58492	66997	28202	36905	22212	76487	46523	51762	58694	63408	59349	47594	39439	55905	49150	78160	71033	44263	80277	61839	59490	49526	62000	54804	65847	76559	50192	54103	68101	49336	43154	58966	48569	65248
PC 20:3/18:2_808.58064_8.627_[M+H]+	356578	600730	808741	566009	510972	522447	199828	351468	344440	522806	574527	534542	617849	495646	490785	605216	483267	533318	472269	717749	820862	581073	567081	434813	643449	559175	490817	558600	429280	556211	658434	594398	548271	708163	568269	447735	643121	555415	572380	577255	584569	667964	506898	676983	665200	521875	604318	548347	514737
PC 20:4(5,8,11,14)_O-17:1_780.58941_8.076_[M+H]+	50204	25372	61388	55867	26619	29655	59510	80557	43740	47543	29452	48859	14407	16714	15144	17254	26537	24580	30295	22216	41433	12076	10421	17630	22148	17760	18534	12118	27752	22924	31886	15474	6685	39990	41910	25628	22115	23559	28567	23206	52009	18228	21662	28689	22287	4602	17471	11753	14028
PC 20:5(5,8,11,14,17)_O-18:2(9,12)_790.55186_8.397_[M+H]+	5702	1944	4140	11660	4841	4045	6601	7469	2152	9656	8199	3513	2147	3259	6384	1789	2373	5577	1877	9686	2048	7363	1954	2295	12522	2234	6175	2855	2614	5956	5539	4314	5049	1599	4134	1823	1670	4472	3920	6544	9775	6515	1995	6551	4788	4460	6622	7469	5324
PC 21:0/18:2_828.64818_10.159_[M+H]+	54296	27201	25346	43545	39953	35838	36000	74651	46083	18340	28952	28418	19207	17121	17591	31536	33942	27823	14309	30650	31348	17681	22059	35885	23868	19324	28870	25298	25587	18626	22406	10399	30310	13409	20639	18048	12835	21517	27368	32225	18796	21870	14891	17180	15413	20226	18672	10246	26160
PC 21:1/18:2_826.56175_7.9_[M+H]+	32740	39252	35056	38428	31135	28047	42989	28518	39769	31121	30726	26965	22939	21217	17448	7435	56726	10787	24867	18280	29238	10145	17976	29754	46233	33944	24247	13735	32690	48908	32979	28623	39987	36927	54109	40073	38784	39408	20498	51699	37382	47091	33710	40309	23849	12475	20879	14519	17447
PC 21:2(12,15)/O-16:2(7,10)_782.62118_7.247_[M+H]+	27788	29875	6335	4655	21780	21127	44104	17159	32467	6835	20815	31285	14374	13525	28115	28952	45250	30294	12218	34933	34491	26169	49613	35561	11582	35422	30530	42547	39571	8670	43813	30303	7890	24532	12231	18875	31974	27552	2768	12843	38099	9762	27710	19725	26172	24811	28875	25081	54540
PC 22:0/18:2_842.66011_10.375_[M+H]+	140324	83471	54757	80225	94433	100477	112849	161843	133355	96471	69494	90207	49362	40492	68178	70393	86414	71019	58490	94307	78481	44574	66508	71573	69412	37393	63162	63530	74430	63909	55382	27360	88320	39257	64592	42341	54062	64216	68702	63238	69651	71240	56700	38977	62265	56758	53402	60097	82968
PC 22:0/18:2_842.71148_10.489_[M+H]+	93307	21156	73733	120316	81319	64566	136030	108767	243137	82527	70282	90993	48726	47117	47851	77473	57129	60147	65257	52419	92108	38044	57751	60339	66516	71696	90968	46750	57476	70166	71536	52080	64802	72739	66159	70979	47093	54143	69212	72440	101065	55668	48285	55603	69415	48161	42288	50628	163974
PC 22:0_19:0_860.72111_10.177_[M+H]+	23851	15993	22252	21783	15328	18024	14076	50295	18463	23055	13228	19250	14133	11465	15978	17759	12846	28526	20487	12438	19450	8475	12111	19108	10820	8987	12253	11911	13645	9895	9477	5203	13449	11134	9200	12927	5560	11140	10129	8562	14671	10261	5393	10296	7942	10603	11361	9262	17577
PC 22:1_17:0_830.67149_8.988_[M+H]+	100729	75351	80683	120027	127927	63586	121473	89130	35618	74054	103197	70346	41700	34104	37807	75400	86124	54846	57625	38983	27307	23229	30101	7662	110056	73463	80539	32903	44981	60664	20594	15079	116929	35487	31561	21621	5514	54323	81725	76048	27190	96171	36825	56029	43409	7962	55417	36949	44565
PC 22:4(4,7,10,13)/O-16:2(7,10)_792.58915_7.774_[M+H]+	312675	226130	291440	243547	145001	207572	355212	393338	259968	242461	120995	102652	113595	121213	126423	249878	392599	111288	138882	122772	144547	135476	152003	204528	159365	132172	141031	124418	239791	150410	131962	78062	201933	265568	287078	266744	195148	157009	135028	266458	285740	169072	190696	182551	92917	97494	93747	44584	132663
PC 22:5/18:2_832.58273_6.603_[M+H]+	142247	96229	148083	161774	147531	105791	195370	237260	212712	151666	155082	125050	81853	93584	71338	137200	161231	90716	118405	98085	154626	71920	80467	110423	66106	98751	107989	115288	121278	70165	90635	64172	68482	131104	106569	146532	68513	63725	105202	146814	157579	73261	66867	81958	101334	107189	73663	71836	161765
PC 22:6/18:2_830.5687_6.271_[M+H]+	115043	34919	65562	75840	76112	47682	76960	144652	179341	69168	76355	61849	34260	36372	19662	35477	71068	43924	43519	22697	48849	20977	32610	47924	18859	40773	44354	49260	46480	16337	28619	22630	22180	67038	29986	59362	26615	17685	57671	35931	92654	17112	21299	31021	57390	38486	21720	19816	65662
PC 24:0/18:2_870.68986_10.764_[M+H]+	68253	49551	27206	50569	42682	47846	69318	56917	57558	37769	34324	43673	22938	16958	43468	31354	41127	30274	23427	53854	35285	20251	34765	34640	21994	21247	28692	36594	30269	20283	18221	12881	26321	18048	26597	16668	27665	21124	31967	23210	22244	21878	25581	20931	24614	36555	29100	25603	52760
PC 24:1/18:2_868.67545_10.389_[M+H]+	47254	38027	26220	35258	36074	32237	48742	38224	48342	31376	26659	34616	19153	16550	30937	22981	32761	23132	18245	36027	31917	18101	26812	23955	22981	16370	26345	25824	23889	19263	20657	14587	26178	20461	21509	19297	22845	20449	28682	20893	24858	19570	22149	19784	23387	25247	24490	19769	35773
PC 34:1_760.58029_10.131_[M+H]+	61058	61505	90261	97604	57768	46301	61714	133372	70945	78019	53378	63422	63333	57361	52377	52645	39322	73327	69405	50429	48215	40257	51962	55855	37499	37108	69513	60738	36950	42528	36176	20852	50215	45415	37619	33473	27563	31528	61544	40509	36632	46425	32094	25745	33046	61425	46975	40002	49983
PC 34:5_752.51789_6.114_[M+H]+	13672	15373	22838	16238	14267	13309	17266	21937	13586	19738	14630	22641	16700	11652	14579	13686	14342	15637	13532	11603	20758	8250	11854	11955	11607	9784	13694	14331	11151	12431	14013	8426	13282	8906	11522	10918	8060	9769	14644	11664	17056	13385	8036	9927	12250	13496	14968	10795	13535
PC 35:0_776.59653_7.555_[M+H]+	12255	20701	36929	17582	9062	29526	23465	13340	17483	20302	17015	24644	26718	32153	19807	19927	25755	31977	24888	23506	20931	22689	9750	17592	26487	10381	27560	17328	26161	25102	8071	44400	17868	13927	43356	23864	30702	31646	41183	27530	30633	41646	39306	37743	13603	17485	26494	22426	28034
PC 37:6_792.56943_6.91_[M+H]+	54432	22439	34503	53391	34501	40620	48753	54669	121983	33852	39238	34350	28864	34142	32004	16416	24951	21795	37131	35751	34381	16733	37100	39982	23091	44239	64641	29703	28588	23331	41221	24335	17615	34459	27802	27839	27380	23672	35981	25763	32068	24628	24599	33983	26987	39166	27880	28866	105175
PC 38:5_830.5645_6.844_[M+Na]+	9941	20541	15942	16108	15907	16770	19030	19612	22537	18370	18583	12839	15590	15723	26935	22208	25642	16673	16069	23970	11666	16841	24986	19558	9308	17177	12614	26554	24821	10332	16622	18767	9925	12041	17633	16431	14105	15533	12776	19674	21135	13977	19969	16342	18765	24518	15311	19477	19855
PC 38:6_828.55055_6.442_[M+Na]+	6931	9281	14152	15223	12208	10432	12652	17150	12542	13174	14723	9642	9731	6863	13332	12565	13269	11610	13642	9975	11621	9929	12564	12426	8691	9619	11468	13450	12737	8523	9913	8063	8242	13837	13951	13623	10285	7726	11876	14253	15062	8937	9409	10847	13331	10735	9748	8800	11542
PC 39:1_830.65618_10.136_[M+H]+	35894	33384	27009	18268	19927	18610	11716	16086	18483	44665	33744	23609	32470	31794	17751	27561	34966	39485	32440	32104	36838	24206	25745	28735	34490	33759	31473	28130	33225	34511	30330	25413	33113	31389	33849	33117	27673	34312	31926	41616	36789	37522	26896	19861	36163	22586	22807	21641	12550
PC 39:2_828.57487_9.294_[M+H]+	29455	40488	29631	46465	40878	39483	73617	40582	51856	44256	38798	41700	18487	38372	24677	40436	47404	26675	21434	22668	22194	9013	20190	41787	45734	26144	30501	42924	28056	26126	36294	18253	32037	52969	24660	21712	19067	31240	30937	26073	50849	42549	25188	5946	28709	38607	40344	20831	23855
PC 39:5_822.62261_8.013_[M+H]+	35201	28377	66547	20276	34656	28868	37650	97820	36038	18705	26087	34912	5544	2072	19780	31345	48374	13063	48266	17627	30193	8176	9839	11085	607	20552	2888	4997	11597	15904	25570	3094	3886	1742	2085	23584	2652	2413	29043	33654	1606	5743	2737	18612	3485	11548	8887	13565	8078
PC 40:1_844.7303_10.362_[M+H]+	45583	21109	83	710	337	21766	58199	7102	36574	27375	428	30855	1140	186	16483	10953	146	17207	16206	18465	431	426	434	23667	20086	236	376	21243	23598	40	2501	14454	32017	28077	203	20070	424	214	25366	313	40613	27724	13294	224	15482	20757	112	185	66431
PC 40:7_832.64189_7.639_[M+H]+	38774	37302	29879	32645	33280	30945	33683	27953	33767	33874	32355	31581	23495	32914	21251	26035	43153	24379	39613	29666	27759	24329	26433	31537	34264	27498	29167	27681	35762	35472	28347	24138	42209	23631	32700	30823	24561	25351	25388	37802	32304	45230	22178	27513	27481	28752	21242	24894	27650
PC 41:2_856.70653_10.58_[M+H]+	17960	10459	49343	16274	34153	35489	18615	86883	31479	18748	24767	44459	6780	11902	4671	14707	16716	12138	21085	12885	40941	21976	9146	25195	18414	25304	9032	8446	9975	23266	6298	8834	29214	15159	26611	5637	12668	7844	39722	8202	6593	8092	7151	7363	7663	3958	14671	5243	9448
PC 41:6_848.5588_7.557_[M+H]+	5465	9533	3387	14041	9461	1818	15755	13658	1617	8771	1199	11874	3069	2004	1599	12714	27164	4851	9566	8933	2017	9554	5498	504	9295	31141	557	9446	2397	10824	6903	2049	10251	770	2562	465	15392	8371	694	1093	3960	12979	2465	5500	14738	2477	4720	4221	3635
PC 41:6_848.61603_8.625_[M+H]+	10412	18190	1377	681	18569	30720	27122	1237	22575	784	12288	47105	28201	10402	2901	17342	4102	34568	17330	2007	36997	5784	9653	7562	1316	9442	37819	10868	25922	5066	21739	7811	2111	25035	1463	18886	17372	27139	38466	2227	21451	2440	8204	25922	13148	7851	17516	15436	5150
PC 42:4_866.77311_10.371_[M+H]+	12716	14264	7383	29679	12512	8361	6902	20410	11306	9887	5857	9514	6912	18605	8249	9553	12456	7561	14675	17361	8524	6961	7671	9683	8062	6135	7623	6335	9499	8179	6661	5815	14781	10078	8491	6988	6027	7938	10787	9877	13523	9166	6092	9200	8817	7302	5733	8794	10168
PC 42:9_856.59059_6.514_[M+H]+	17553	9010	18365	16195	8662	4384	8560	11167	19219	6345	4201	6707	8222	8999	6902	9001	14084	13390	12490	7304	11339	2799	3883	3353	4346	7176	7077	9291	7806	5206	6047	5256	2259	7047	8906	9586	7478	4609	8361	6995	5958	2725	5852	2986	7891	9033	5531	6241	13999
PC 42:9_856.65082_7.403_[M+H]+	6601	674	670	16330	201	152	13684	34645	972	10541	725	459	744	709	11544	283	307	13408	656	104	161	382	7162	180	546	236	9068	381	142	429	136	422	11186	616	438	469	199	142	301	505	220	968	784	288	475	7240	362	130	199
PC 51:7_986.75049_10.345_[M+H]+	6715	17744	13553	6610	14305	11480	12988	12962	12752	14964	13208	7576	11120	13540	11850	11151	21913	4717	16299	10444	17830	9727	12522	12025	11657	12384	8062	7892	11473	10028	9029	9879	12463	13186	15012	16127	7203	9742	10635	9920	17688	8445	13774	12620	15306	13628	12150	15664	8629
PC 57:1_1082.96031_12.646_[M+H]+	16554	18351	13775	20768	23481	23084	27410	17785	15658	19907	16593	19390	8489	9062	11337	9351	13968	12127	12137	12393	15509	7613	10427	10884	10298	12325	10008	6997	10884	9990	8423	8987	12757	11268	9505	8873	8818	10985	7746	9885	11955	9281	8605	11049	11869	6506	8332	7456	9974
PC 60:8_1110.89954_11.705_[M+H]+	4653	2055	128	390	2463	1052	3439	488	2114	151	2868	6660	3713	2084	376	1781	288	7210	2500	103	7064	212	521	2506	105	1506	4082	920	2540	238	2871	650	55	4249	36	1939	1767	4872	1829	23	2334	201	1601	3505	1290	199	1539	1561	867
PC 60:9_1108.88437_11.468_[M+H]+	11298	7569	656	870	7957	9702	10743	113	9035	1010	5185	16240	7513	3521	1027	6053	73	13167	6265	1540	12793	2901	2440	6656	388	3977	12235	1303	7978	447	8439	2911	204	9002	501	6002	6629	9488	11387	288	8605	747	6837	9992	2840	2194	5150	4544	1419
PC 61:6_1128.92401_12.629_[M+H]+	14325	11960	12072	13796	10758	12458	18685	15762	11026	13151	11109	11577	7226	7467	5778	10958	9834	10705	10905	7577	10004	5403	6075	5976	7352	6487	7042	6512	7151	7366	6766	5307	7746	10642	8626	7930	6401	6358	8840	8360	9303	6497	5848	6975	7146	5503	5375	4499	5166
PC 7:0/30:0_804.65693_8.859_[M+H]+	167182	112519	151123	191051	170275	145343	186545	175696	155509	153085	140902	157363	78029	76469	69275	128638	139364	97078	113993	98331	145514	68334	79705	96085	138883	107060	103029	61841	112758	137709	98752	47847	127032	119864	93731	98891	61525	69187	107040	106696	140606	109030	49470	76210	102590	56870	90219	62154	115026
PC O-11:0_26:2(5,8)_786.62569_4.146_[M+H]+	37735	36854	38294	17771	34988	34929	36570	14840	34285	20030	27865	34378	30312	35074	28530	14336	33411	36188	33793	38589	29968	34866	32748	26865	35048	35154	36247	35993	30009	28331	30433	34993	27440	26538	25411	34664	40230	29562	26057	34361	35051	27721	25976	37486	39430	34844	40866	32999	35602
PC O-14:0/15:0_678.54282_6.788_[M+H]+	22549	16929	23356	29713	20432	16457	25002	28902	24605	25759	17902	24015	13353	16799	11590	16414	17758	13620	20280	14167	29382	9812	13339	22825	17534	15974	13804	13109	18812	15604	17340	9362	9447	9821	14415	11069	9163	13619	10977	13453	13550	11801	10472	12222	10952	10654	14906	12370	15481
PC O-14:0/16:0_692.55669_7.369_[M+H]+	257301	265702	263431	363550	270285	254714	341361	349434	306089	286219	208105	299145	162418	184526	178591	241662	260322	187739	210820	221269	284808	157291	231859	245925	224732	271743	218904	218663	263542	198475	263405	139994	157624	171636	166802	169832	163640	163226	180968	173104	201239	135387	171820	172514	186111	194136	252042	162186	220002
PC O-14:0/18:2(9,12)_716.55821_6.758_[M+H]+	840807	685113	621154	864268	742699	984344	954345	920684	961084	829149	690656	773598	510408	438598	595871	833937	634843	652963	510680	657138	828949	544000	655030	716406	957391	723848	785476	649419	694603	840846	1139687	427832	593960	454876	463479	603277	576425	662978	540758	406284	688523	509231	557063	726631	621395	604508	639676	423113	708340
PC O-14:1(8)/18:2(9,12)_714.54105_6.624_[M+H]+	130771	101175	114853	116770	83949	112054	123953	135234	108082	128835	85957	129964	83222	66873	63704	89096	95690	83225	89982	76397	136888	64873	78628	76115	87493	109177	78070	67452	75249	70464	107398	65534	61086	88669	71079	102971	78826	77790	77557	61832	115232	60910	69534	83087	81162	61295	71613	52768	57701
PC O-15:0/16:0_706.5725_7.944_[M+H]+	181117	130317	158677	146167	96573	75397	205578	219741	77616	173327	129090	102118	85264	46676	84207	57367	168586	104319	126556	103965	184395	75849	101697	133379	131851	120901	110272	101626	135052	116666	131495	33137	82463	93541	73769	77296	40181	39496	104320	61322	145012	74233	69972	45779	97070	95560	109799	44772	108910
PC O-15:0/18:1(9)_732.58868_8.173_[M+H]+	348089	242158	339888	452954	345020	329055	378418	395407	290525	361520	283382	354564	208410	204796	154321	250946	272309	199997	278717	194302	304494	187142	185713	252323	273852	225544	274194	179902	247739	275320	255734	135156	216727	206918	203171	223725	156280	163941	218539	173894	270388	168879	134208	126664	205790	147601	185262	153978	210220
PC O-15:0/18:2(9,12)_730.57317_7.302_[M+H]+	559977	458452	421071	683362	589761	703216	438089	586217	488917	575432	458752	358825	285651	331311	281281	382584	454745	321366	355343	372442	545641	272143	220494	414205	622022	405900	499171	269058	397330	563932	380457	294202	327843	341418	348050	520293	198038	406519	419890	374461	562911	321011	282750	382467	445513	185377	344053	226539	343898
PC O-15:1(12)/18:2(12,15)_728.5569_7.055_[M+H]+	187451	121548	111054	186150	161949	179236	204309	227531	91610	154055	166450	202734	105027	84055	12096	96560	65423	100642	119056	91362	197137	48455	84009	57922	134588	142876	59107	33407	109054	103983	125771	42936	49384	130251	59630	152851	91791	58652	46177	108053	202997	96323	80215	127439	119631	37592	84212	65290	45462
PC O-16:0/16:0_720.58759_8.637_[M+H]+	785040	681898	683618	955912	805076	624028	1105434	1089204	865491	752632	668594	861583	469077	445947	514118	667199	829936	601630	618679	622076	762957	469453	603246	655470	724987	686749	528858	583963	797727	656107	574635	374477	581201	592405	579298	558565	422063	386621	512582	618225	612839	488195	415762	414360	554666	510701	608249	449781	730301
PC O-16:0/16:0_720.58788_7.759_[M+H]+	386171	156135	404285	13286	349450	293085	182334	514935	209924	258550	295836	352494	145730	246091	66879	8288	39799	128563	299189	85180	314310	72837	68890	121433	123439	79889	342719	43903	98303	139647	221460	94064	129788	159933	92608	104318	81427	143701	271507	84478	169756	117438	57646	103498	148213	38782	89130	59767	60716
PC O-16:0/16:1(7)_718.57299_7.594_[M+H]+	914676	710294	910266	1161440	921141	777751	1048949	1376026	820059	973806	753494	1036342	557714	526461	502752	779548	598461	670925	732690	568742	953369	505303	596450	746373	712597	600284	649389	528251	739387	695782	702448	325659	618245	509751	453773	465568	419346	420366	589640	472017	599852	489211	375265	492137	570524	478053	576574	450309	588393
PC O-16:0/17:0_734.60333_9.158_[M+H]+	53766	31459	72508	67032	39730	58703	52314	91672	89544	88682	29186	88812	40671	24768	20941	38393	78314	55189	62566	48338	87883	34285	49138	36131	37886	57113	28534	51538	69125	49483	61459	15461	37759	44088	28885	55476	35038	38613	51036	63906	72644	16022	30684	42185	42161	44568	25983	18951	50884
PC O-16:0/18:1(9)_746.60276_10.08_[M+H]+	67217	54562	47492	55088	69254	57949	76359	93733	56828	63049	59143	38837	34180	27113	31088	44436	49230	39187	46024	41138	48199	26124	25804	33289	50084	46775	35909	31980	37215	52667	47086	31558	43455	42111	33297	43406	27309	30856	37910	35373	48921	33901	32586	28288	32116	23146	22033	18628	32933
PC O-16:0/18:1(9)_746.60467_8.861_[M+H]+	4617217	3080108	3977708	5395492	4789847	3681368	5277136	6307900	3891971	4371962	3758814	4567850	2236568	2064161	1759273	3373092	3579215	2884976	3045797	2356574	3882333	1909884	2015602	2618301	3684450	2884277	2655262	1836355	2934479	3541331	2564623	1459681	3677883	2885097	2469207	2627029	1725677	1804487	2706087	2631748	3253780	2972413	1448658	1984565	2666408	1702606	2315872	1808265	2742927
PC O-16:0/18:2(9,12)_744.58877_7.938_[M+H]+	8493250	7651561	6888737	8837237	8899209	10504802	11952271	10090091	7687892	7575324	7454745	7865825	4603613	4081097	5601345	7815939	7588152	6006942	5603988	6746099	7061832	4907551	6003590	5828397	8063503	6198847	6531859	5451180	6745402	7671134	7592250	3704774	6450120	6014216	5175716	5883244	4736000	5568109	5861150	5148471	6941631	5323954	4512835	6086743	6235442	4999723	5784949	3615198	6079747
PC O-16:0/20:4(5,8,11,14)_768.58701_7.908_[M+H]+	2020540	1429458	1889675	1971696	1582855	1354044	2390331	2518009	1853886	1718061	1354980	1472677	898748	897852	752154	1732198	2576245	996933	1164984	984504	1377245	1072512	880611	1235042	2167845	928126	1057543	781289	1392930	2092878	1139834	647633	2180944	1435518	2092860	1576075	1153483	1176261	1142414	2117947	1734715	1984846	973364	1268881	989997	703086	963781	567916	774363
PC O-16:0_20:0_776.67676_10.793_[M+H]+	6930	8614	29898	2899	23649	3498	32567	30773	13249	2191	3297	2990	2911	3370	2276	3139	13140	21055	2387	3695	23344	3220	21594	20898	17884	3525	3658	3109	21629	3289	3449	2409	2859	2863	10091	22388	11303	2945	9510	10374	30759	2779	2768	2680	22478	6179	9824	2780	24746
PC O-16:1(10)/18:1(9)_744.58698_8.678_[M+H]+	1031548	983760	1042804	1414000	1102800	1281781	1193478	1433780	446064	72297	1200109	1071782	693954	0	160	1002439	1047056	916889	1088705	707133	1012695	638327	609425	118032	1175783	0	372	0	171800	1375327	687653	467216	284	170507	0	118860	0	0	178235	0	0	0	576341	783066	0	130102	0	383	107492
PC O-16:1(13)_18:3(6,9,12)_740.51963_7.023_[M+H]+	49938	121014	83562	105393	64977	96206	241101	189614	126994	102276	69892	70456	83020	49060	101261	165465	173034	148597	57083	166999	64272	101289	164648	144010	22691	64447	36543	170713	167818	24717	64387	58291	30279	80135	59231	83057	80558	69502	45776	63458	88184	77240	74736	83252	79304	153144	140003	97676	114792
PC O-16:1(4)/18:2(9,12)_742.57401_7.754_[M+H]+	6789955	5306855	5813002	5894975	4963713	4914581	8858513	8342374	6085050	5435991	4442500	4927371	3253862	2916976	2839480	4852356	5898948	3798336	4029270	3702405	4596335	3165249	3338907	3879788	3568151	3092568	2904731	2749716	4113140	3601914	3522621	1778781	4154477	5088247	4229391	4836795	3456645	3810941	4006823	3941265	5493347	3618967	2884667	4068828	3603947	2516727	3521796	2043817	2754892
PC O-16:1(7)/14:0_690.54141_7.221_[M+H]+	77014	59415	69487	80487	62238	58258	82122	86621	60004	74427	57099	77927	43507	36564	41097	52766	56331	56474	51675	49485	71648	37370	46857	48505	39024	51748	46858	44792	47147	37165	48841	34003	30304	49280	48868	50575	43077	41470	41237	42378	55809	30730	41744	46087	38300	43891	51793	33803	39455
PC O-16:1/20:4(5,8,11,14)_766.57001_7.645_[M+H]+	773980	542096	691559	614305	452861	515130	840640	926432	668283	581458	434511	524530	297012	326506	315998	585989	723226	365497	374361	408672	517936	387121	323682	481972	474360	369030	416711	291689	521786	413829	434071	168582	368902	611685	561803	666771	493878	433104	439491	547384	658671	373393	429684	466885	415559	257898	307993	197545	301612
PC O-17:0/16:0_734.591_8.12_[M+H]+	47799	16062	42427	52923	32033	33523	42121	37954	79769	28765	13629	45120	25091	37877	21362	56520	19447	33586	44200	27157	23973	22570	30305	26112	8134	38999	44751	36684	11276	22918	17763	78201	29934	44915	13080	30385	22476	45073	25090	22631	37761	30033	16977	29577	25044	30222	25398	32211	60977
PC O-17:0/18:2(9,12)_758.59931_8.391_[M+H]+	190507	171440	139711	167189	184425	214854	266444	194142	208151	182469	159803	233162	180989	117949	155122	146831	157898	140392	270529	138628	67955	106837	74554	199986	39796	129466	59721	74762	116386	351680	151662	120216	129058	213072	149734	221801	96112	166924	133598	107820	221099	115355	82953	336185	267583	249212	41144	68472	141330
PC O-17:1(5)/18:2(9,12)_756.58806_8.165_[M+H]+	474278	439869	519156	460999	348895	401811	609807	633700	420627	410644	347587	447428	275971	262110	210769	316728	392681	314197	323191	252816	394430	119569	211288	345917	264639	288801	245384	197570	390595	156185	385561	198143	263246	452443	360922	443993	282908	288039	345756	342767	462545	227557	247044	317282	281309	131258	178835	195043	202243
PC O-18:0/16:0_748.61782_10.089_[M+H]+	167222	100015	102954	166390	140746	109162	215253	180078	246463	123154	110925	143406	79457	57303	84186	83945	115390	97039	87190	105229	143769	58859	100991	91418	120372	140849	109476	103293	105932	118784	116222	67953	108435	92257	92236	103401	70498	62454	91715	98052	131177	83890	70787	66106	98119	87852	81222	59705	227713
PC O-18:0/18:1(6)_774.63439_10.138_[M+H]+	361779	269821	275792	385375	316177	291426	383994	417304	300099	341468	298780	353128	184088	151565	141296	216811	248972	211883	228383	197420	316637	133205	153560	187032	267217	240707	231960	134827	215549	259251	222553	133564	248792	253606	182174	213066	151085	150303	226161	183364	233422	213415	133969	155914	222567	124323	184920	133927	215107
PC O-18:1(12)/18:1(12)_772.61819_10.082_[M+H]+	185092	137477	122573	180367	173420	174607	224615	180836	150900	171171	165019	156334	101971	78160	58949	149217	145469	121399	122692	96496	137946	81136	86388	101465	126992	82801	127846	69443	107139	131847	101542	68049	131012	178668	128493	114876	75816	77831	127081	126163	135853	125234	68742	97287	93995	62086	87290	59015	70300
PC O-18:1(15)/20:4(8,11,14,17)_794.60291_8.975_[M+H]+	191079	129598	166927	169991	138850	143300	188626	212620	139501	165096	104427	22877	78688	87713	67785	150458	191931	95682	103662	67856	130351	87104	64085	95763	154417	92307	123002	75040	113470	168468	128009	74598	140980	156943	179796	165202	8772	97087	140954	162573	182464	132237	98639	14780	111499	66501	47742	58670	57611
PC O-18:1(6)/18:2(6,9)_770.60458_9.083_[M+H]+	1219111	816787	862694	1139913	924437	850521	1441974	1318545	1065776	982930	811362	867484	517061	463176	374948	874162	1008022	692431	634287	482014	802516	465551	460196	546308	852891	507167	620874	479220	634153	879056	646672	326181	960778	1010449	1027843	871603	563237	572399	834514	998539	1022987	800302	448772	608633	565513	422997	571173	314385	191522
PC O-18:1(9)/18:1(9)_772.61897_9.207_[M+H]+	1934998	1359447	1761097	2440126	1077656	1820556	2373354	2843139	939353	981450	969458	1675588	884730	909115	799194	1458021	1653127	1239995	690994	1030747	1439472	786791	835586	1006656	1979212	1112780	1378366	815245	1185402	2064519	1250691	628030	2052190	748280	1193095	546038	838406	915540	1325541	1238498	688427	1622845	731533	974037	581853	711708	1011587	774965	1067089
PC O-18:1(9)/18:2(9,12)_770.60383_8.101_[M+H]+	2915292	2012576	2262730	2951789	2802442	2566090	3244665	3315889	2486555	2375156	2346824	1876915	1184591	1216639	1149225	2054479	3034230	1502928	1675994	1518659	1662567	1339821	1130692	1355325	3939447	1545337	2154797	1111241	1767706	4304256	2151560	1013718	3749094	2074917	2072229	1830353	1514809	1564511	1918042	2124479	1941347	3120813	1336690	1611785	1744278	997810	1328707	1012829	1613571
PC O-18:1(9)/20:4(5,8,11,14)_794.6047_7.979_[M+H]+	716556	535156	688078	763164	504129	446800	755283	979118	572065	648683	484171	407164	219359	342443	272526	496355	723233	302722	501927	389731	461389	300282	220583	404479	876595	353231	451594	226811	528077	783169	455915	245659	804532	514499	561270	516001	330719	332083	399229	547950	499319	742731	287291	367906	341045	198049	280424	192675	346021
PC O-19:1(4)_16:2(7,10)_756.58686_7.364_[M+H]+	92037	92358	93397	88410	79325	130569	147525	38696	95346	136753	84126	95330	625	89650	79597	74446	96248	104284	84344	95403	88924	91155	79055	97523	40257	86238	86362	89046	80159	94766	78061	90545	86802	72526	85109	85287	79051	80895	85316	100030	79277	31722	91111	72959	107311	99003	88899	92098	76698
PC O-20:0_20:4(5,8,11,14)_824.66566_10.351_[M+H]+	41970	65382	53531	54610	44089	61860	65939	58016	63090	53349	50300	51550	40767	42655	38044	49249	37145	43366	50141	52000	48050	42980	45516	45215	55978	54319	40703	38758	56103	39955	57673	60599	40999	63402	57894	56764	44491	49632	50761	59713	61923	44468	48571	55435	33864	41362	57446	42028	64670
PC O-20:1(17)/18:1(15)_800.65113_10.154_[M+H]+	216457	196642	187565	264830	270558	212898	282611	257411	205031	231674	244849	261668	119431	115760	121050	165936	183600	141833	151818	142630	252200	114049	121891	153929	207765	138134	141758	100891	169702	214932	195099	131624	162960	190938	167120	141361	110367	136583	164520	171902	175031	147244	98152	143785	157164	97000	153404	119479	140139
PC O-22:1/18:2(6,9)_826.6646_10.267_[M+H]+	99778	82382	135122	214761	190769	172399	176180	123620	120085	115067	202695	93325	82580	47255	78228	108072	170562	77424	81583	91343	93600	36875	80959	106002	197103	82037	97644	47713	107488	208469	143362	50370	89483	120892	78894	62012	72248	56159	132471	90582	84628	69999	72535	90359	124513	32577	123650	67244	76019
PC O-24:1(6)_18:2(9,12)_854.69567_10.676_[M+H]+	47348	42250	23262	51418	63592	47067	62137	32675	44661	36293	64181	42422	25633	23235	22780	28365	46769	31329	27340	31521	31712	15063	29683	38202	36176	38575	40821	18128	40321	28476	37652	27488	15936	34828	36752	21755	25765	25722	30076	32600	26692	17694	16965	27616	41348	14614	32916	24514	36754
PC O-24:2(6,9)_18:2(12,15)_852.68002_10.379_[M+H]+	41401	52834	39385	46998	48973	35018	58557	46530	61749	37686	50261	43393	22771	24969	30687	38520	77126	28692	24567	30446	53449	22597	42699	37872	47695	37719	29079	26367	47320	41026	43741	29069	28510	35053	39330	30512	28761	28006	30607	43820	35251	25639	24015	40523	36908	25172	40425	29799	36931
PC O-26:2(20,23)/15:2(9,12)_838.68138_10.516_[M+H]+	109088	113943	96510	116796	98801	111922	151642	111466	196390	103952	97907	117347	90531	73061	96908	95697	86000	77675	89139	102575	125568	71971	99411	111293	76934	115092	118309	81218	112867	80032	112432	98660	78497	104623	90763	97345	97610	101704	90528	86649	104758	84067	105092	110368	81209	74137	114181	92806	187148
PC O-30:7_678.47469_8.365_[M+H]+	7610	10337	8408	2877	20507	9702	14536	6004	6490	9481	3750	5652	8568	9806	5783	12905	9704	4707	11597	12208	7472	1918	3107	10516	8927	7988	7699	1796	7213	9961	4875	8744	7537	8605	8822	11925	5449	9754	5484	12250	7000	16500	2620	4106	5761	8965	5576	9064	3613
PC O-33:6_722.5068_7.846_[M+H]+	33076	11196	36535	23463	23638	29850	10603	43398	21409	18859	25482	28921	9161	21642	953	7356	3039	5871	22049	2431	28472	2774	2648	5756	8674	8042	34496	2882	3154	6963	17963	19642	6653	10696	4536	7028	23877	12146	22038	5773	13482	7362	3603	18837	17073	3105	4324	1308	859
PC O-34:2_744.58652_10.179_[M+H]+	45756	37055	28962	33137	42587	50146	57008	50229	43722	40130	34168	36755	26233	27361	31252	37509	40267	36565	27030	36860	30884	24578	29086	30169	36022	34718	38856	28205	32812	36923	32246	16480	33644	35318	22864	37630	28366	33455	33136	30327	35061	28008	28298	37471	33554	27514	32253	24374	36670
PC O-34:3_742.56_5.712_[M+H]+	61728	60937	60662	60345	59519	58699	59038	60060	63867	62966	61622	57502	53831	60860	55686	53060	57017	62393	58880	60258	56410	57185	54734	54347	56448	57791	54806	55929	59278	58351	56439	61179	55977	55283	49572	56126	57507	56740	55697	57093	56901	55753	53797	55534	53399	58846	55920	53748	52625
PC O-35:0_762.63374_10.219_[M+H]+	28872	13232	17670	24536	17592	17618	20394	19636	20508	17723	16877	25354	11249	11538	8447	9525	17051	12578	9792	10525	26681	6647	11567	10112	17484	14518	16958	8422	13268	12905	18515	6589	11359	9314	11105	26462	9590	11647	13320	12124	29416	10561	7634	10970	14853	8300	6731	7733	23353
PC O-35:2_758.59649_3.852_[M+H]+	53587	55353	58702	54191	54984	54605	58153	42021	57031	51008	54689	54793	58377	50460	47937	45407	46837	49577	53376	57458	54483	52518	46582	51110	54896	44966	50403	49767	51156	60383	53695	51169	46378	52928	49922	53555	55823	50706	54631	44221	53336	52907	51289	50184	61040	48726	44912	54202	49996
PC O-37:4_782.61846_8.798_[M+H]+	14937	33150	44530	40918	29713	10548	31706	28513	26525	13760	10795	8538	2953	26176	27655	6808	34670	10152	33529	7915	22329	34669	28502	25456	9509	12378	7733	6237	10758	17721	21455	33814	22078	33932	12766	39390	19818	37494	6733	36044	36348	14463	10475	11779	29097	7679	11543	6243	5336
PC O-37:7_776.55996_8.12_[M+H]+	28883	14615	17013	24224	22109	16053	20799	22805	38159	15755	15437	14710	13336	14228	13012	14577	14723	9164	16126	5833	9905	7952	9511	17554	16407	14912	21222	10825	13926	16491	18432	9357	30068	21921	16205	16237	8692	10818	17872	17432	18153	27086	9024	12463	15038	7631	12016	8498	37981
PC O-37:7|PC O-19:2_18:5_776.57846_6.568_[M+H]+	59956	40165	56098	58299	46856	36747	38927	65301	40867	48186	37763	55756	28900	36657	27752	33699	36541	36894	29997	37696	46041	26748	26401	38031	45683	29088	36103	24333	29104	41614	32673	19593	42835	28544	33006	28089	27693	34132	23853	33211	16418	41184	22245	27821	25716	23669	36247	30216	29278
PC O-37:8_774.54342_7.02_[M+H]+	497	16514	94	607	22905	10294	2200	1119	975	15337	17618	1623	12502	423	1595	1472	620	846	7061	17591	1288	6970	99	459	1653	13311	1113	10915	2612	5294	653	137	517	356	11002	12976	2136	11610	752	3685	2511	8798	466	2908	10866	8566	12869	11365	28119
PC O-38:4_796.61809_9.203_[M+H]+	250633	194951	270827	323008	187081	174469	325586	433947	194022	277015	194393	222958	96921	124696	80508	169148	252698	128128	179791	117148	211914	83754	88425	157794	207385	120630	160028	91306	163995	198526	162256	76167	199072	192016	205313	170386	114974	113570	163321	211995	182089	180476	98529	118383	121429	79228	123174	71813	120451
PC O-39:10_798.54328_7.992_[M+H]+	75447	63001	85129	64621	70380	61973	50742	66632	63061	60817	76288	86956	90512	97800	76411	63586	65278	88563	95926	70109	86236	92438	83472	78775	75136	71411	84703	93099	67448	73277	64692	60333	70456	87018	76136	70670	65287	76958	85704	72347	70063	70375	58671	68924	70250	106472	85720	80691	62327
PC O-40:6_820.62424_8.075_[M+H]+	75692	65543	91422	131339	121688	66892	120650	169489	94338	94137	104729	71360	99950	99929	75880	73897	126802	115786	101045	93419	74022	60804	54968	90307	94895	54465	89555	52653	94725	90431	95324	57375	90428	84479	85325	92007	69519	58809	68151	70164	55369	106452	54530	66727	74892	91237	71924	75841	92547
PC O-40:6_820.63853_9.112_[M+H]+	43958	39676	38039	42620	42459	31173	86202	32982	112155	19427	27872	49092	19726	12460	31491	41640	36139	27905	28858	42480	42742	21417	33802	31242	30471	45150	47008	37445	26156	26068	30078	1323	34646	39511	36371	44368	3342	19247	21603	13447	26225	22124	15700	18987	28716	28699	22619	19033	91051
PC O-41:10_826.568_9.342_[M+H]+	133402	122108	182729	138780	139312	119056	114817	125271	107431	182731	129215	156568	179467	173423	164299	141804	112352	220837	118637	147996	165784	147435	179003	186748	118488	113667	139976	196343	153291	123432	110079	92373	157588	129647	115423	100882	98156	145218	147314	130395	122058	144865	101291	116610	138152	203875	189112	197741	172631
PC O-41:11_824.55274_8.607_[M+H]+	125968	151913	136301	144405	131207	153610	79701	93108	98211	81286	156373	118190	152469	162309	130749	118348	132113	128521	89436	127513	151347	107239	135388	118534	123832	33436	133886	156104	162548	121220	158069	175088	155069	183545	171919	138897	177157	217947	191768	112771	165036	172149	167536	164654	140454	153125	130743	189067	70779
PC O-41:11_824.55585_8.228_[M+H]+	51670	68687	56915	44850	57068	62282	42191	81478	69205	39647	70182	88964	91080	85503	68170	101925	44660	94107	54017	95097	73850	82071	50022	80043	77387	88260	71513	67143	90567	70922	82067	73564	88300	60027	83519	116991	84435	50027	63669	74762	32798	83189	101101	73015	67982	69027	51664	60840	73721
PC O-41:11_824.57994_6.466_[M+H]+	8177	24198	4789	24276	24580	24195	69047	8075	45527	17306	3429	4717	9004	1838	25649	33811	15314	31569	2836	44417	7221	24042	22820	39512	5068	17740	2955	17036	28318	2627	18143	12021	3845	4929	12182	6150	16343	13674	4500	13303	8819	3455	27111	11507	12636	16575	22196	20868	26434
PC O-42:5_850.67216_10.342_[M+H]+	99003	90498	92816	138240	119307	78983	123754	122249	98351	116092	112680	103933	59253	59617	54517	84654	107025	73159	76355	72042	108225	57429	77675	82955	106604	61998	66088	54193	99961	107099	93577	59110	43948	94162	81783	76449	52486	63715	80436	90257	91132	70420	50080	70002	75431	52502	87616	71419	62588
PC O-42:6_848.72707_10.183_[M+H]+	22078	21385	8323	25862	10039	9378	10896	13606	7645	24432	18416	15353	8503	10240	5205	9800	15596	23779	16885	6519	8001	9063	7225	11511	13266	7012	9435	7366	8508	6493	12830	17513	2646	21537	14107	6472	5418	12577	20629	11799	12736	2359	12137	9148	9480	5475	15836	7883	5612
PC O-42:7_846.65423_8.584_[M+H]+	377355	233995	117826	139601	260803	338101	308385	182510	355121	177001	239218	395817	272991	183392	243128	272765	122350	436801	188379	136537	440744	147619	189361	279176	115378	189626	353262	250332	354954	122171	348364	170423	72910	297130	150263	297648	321323	378837	347971	135059	299982	102498	235389	271294	272158	249918	209120	198244	151913
PC O-43:10_854.6244_8.252_[M+H]+	278	14346	902	1842	5196	7082	39352	785	15317	2948	155	287	7663	1016	22418	17762	18863	18750	186	25888	505	9128	23315	21844	227	10308	546	7974	21991	86	2867	2098	211	756	3788	1514	5400	4907	250	2695	2323	661	8370	7837	481	8404	22846	7386	20988
PC O-43:11_852.65174_7.493_[M+H]+	3027	33969	1757	19354	14541	22912	76912	2723	65942	16252	11082	2991	14847	572	64006	57558	34988	66276	1104	84436	385	45257	64626	65187	13936	20494	2983	46337	56238	15803	12367	10447	11940	3943	13881	11439	19827	21682	5342	24578	4666	14478	45995	20007	15986	44193	60454	42882	57339
PC O-43:8_858.64833_9.414_[M+H]+	1082	10997	988	1257	1988	8228	26150	1971	25485	3469	42	330	7641	199	19727	16970	4318	15896	785	23747	139	15049	18257	20773	340	5925	557	13162	19732	129	654	1880	44	198	821	532	4337	1730	89	1378	317	64	6226	1403	214	8144	21500	12302	18420
PC O-43:9_856.63951_9.413_[M+H]+	10312	71009	1059	31674	40101	52623	151562	2532	116038	32793	9525	8928	52337	2017	116239	105396	51918	96550	3632	155272	3297	70140	111505	127732	4436	41011	7846	59099	108175	7065	24143	18351	6033	3367	22103	8010	48050	45186	8053	24746	12356	5773	55879	42011	17745	56420	132011	78749	130141
PC O-44:3_882.73475_11.095_[M+H]+	31837	51394	56216	67986	35881	35255	46068	62821	54822	31835	25405	30018	27752	19259	46984	39651	85014	20877	21784	28261	27435	26082	54239	31911	17511	35118	21287	49103	30600	11672	35490	57798	6276	14918	40417	18704	15475	32045	45049	36115	31561	9161	44013	38895	34694	54127	47548	43342	33761
PC O-44:8_872.68177_8.738_[M+H]+	48242	33507	33224	51904	32534	28641	40571	39460	55593	56404	30254	47699	22752	22022	15508	23442	33256	5041	34584	23704	18136	19173	24077	31455	16216	62856	7489	19472	17074	19601	13119	11773	26253	14007	28438	25687	28973	13882	13555	26794	38819	20872	24290	45631	8306	48561	36382	8549	9953
PC O-46:10_896.6704_8.686_[M+H]+	11833	6184	2497	3240	741	5825	10845	6474	14424	1622	3503	14345	4132	1248	360	4796	863	10847	7142	533	4432	2146	932	3059	235	2712	13728	1708	5993	1376	6294	1462	773	11011	1227	4015	4473	5196	8440	451	5818	1179	3191	6704	1308	1159	1423	3229	2510
PC P-18:2(6,9)/18:1(12)_768.58971_7.265_[M+H]+	204805	253833	151494	228749	261861	260078	398345	200853	245768	218615	174417	155075	109599	109466	168275	233619	479823	186924	134004	218102	112683	179059	172413	212134	281382	207218	178219	186109	223758	282396	235134	143056	267823	152909	240883	146769	184415	161609	136278	221902	187363	203018	195615	177465	136370	166668	148817	144512	196995
PC P-18:3(9,12,15)_18:2(12,15)_764.55458_7.747_[M+H]+	102842	118412	82558	82718	82564	98021	102303	65380	84472	94341	105488	81491	90994	88501	62180	82225	104606	55842	82514	78960	72193	94104	64264	74041	86799	94049	68684	48241	85818	90637	92713	87517	78224	122491	99189	127810	112230	113920	91056	95014	113328	95324	103266	118489	88758	44060	77844	58561	46286
PE 15:0/O-19:1(4)_704.55626_8.873_[M+H]+	80520	32434	39804	63832	72913	28810	68319	38440	65312	58204	54299	58463	23062	31710	37550	49473	50291	53670	41992	42304	54901	31932	43321	46766	56036	54894	47642	54067	48848	53721	53065	26816	63744	50606	34845	45506	37067	36000	52687	35644	54570	49589	29249	43721	50538	47003	37161	14987	54554
PE 15:0/O-19:3(4,7,10)_700.53301_7.289_[M+H]+	1582	19183	6030	23283	9241	10060	35949	12295	27176	16185	7723	10259	6593	6954	35872	34744	31573	30193	8574	48526	8566	22539	89710	12517	3575	23522	4103	76949	41779	1528	12988	7064	1305	5040	3741	4022	16990	21951	5226	11420	5319	4714	29001	20179	20895	72889	32084	25345	47376
PE 15:0_O-21:0_734.6226_10.775_[M+H]+	15133	12845	15512	15815	14424	14514	15562	20815	16574	12237	9203	13717	11138	12297	12136	11905	13729	11385	13299	14789	12378	13779	13002	11876	10492	12147	7894	13170	14138	11880	10544	10796	14903	9855	13111	11289	11167	11600	14775	11648	10182	11075	12056	10995	11518	11934	12444	10831	12845
PE 16:0/18:2_716.55355_7.276_[M+H]+	234072	150434	194937	203831	160662	191620	273031	166473	583862	133033	142579	148033	78486	127221	246055	226323	201273	224871	155434	325861	155053	198473	199416	207645	106854	172370	179504	218944	211091	86383	105063	94569	155443	92891	130221	118157	162453	131000	166602	170506	144204	79317	204422	101830	111392	193789	199715	147316	358074
PE 18:0/20:4_768.5528_8.447_[M+H]+	327500	127602	192077	338387	210770	161903	304783	438159	836594	224981	185867	221105	146284	169110	130851	99648	136948	111363	229895	161504	230887	92762	160264	188976	141385	225509	431161	165693	151357	129942	178369	115986	128091	209766	184791	126159	139617	121191	188010	186787	178569	135571	146771	184167	160297	134132	137759	121099	603755
PE 18:1(6)/O-15:1(12)_688.52582_8.056_[M+H]+	21751	8488	9359	10710	12004	12109	9911	25628	8802	20799	8216	23104	7128	13068	2891	10069	6313	14451	5756	7376	11078	6599	12777	8193	13446	15500	7181	5653	5820	6648	17060	3090	12375	10705	10526	14658	3618	3492	13586	3203	17348	5255	5346	8827	4253	4223	3760	7631	11571
PE 18:1/18:2_742.53721_7.173_[M+H]+	354020	2077	351838	4040	1491	545376	916442	2855	2557	596758	1370	1162	381645	1015	541290	684646	649528	545165	548513	606252	1606	472116	720476	557048	1171	661	2494	735997	668553	277904	468386	313749	237624	244751	1945	240089	343901	239088	532205	435467	375227	399779	497628	274792	362588	693631	407379	443694	977601
PE 18:2(6,9)/18:2(6,9)_740.52353_6.684_[M+H]+	72148	42291	58167	104947	73690	91810	137835	106509	219521	44558	79127	90586	38124	50226	50306	56377	86238	70821	67049	85394	64678	61018	61668	72521	82235	67827	71674	77158	82952	50972	89628	48345	75666	44131	72085	63714	50942	48933	94681	95402	65494	50093	45664	58242	47887	75590	43446	48064	137613
PE 18:2(6,9)/O-22:2(4,7)_782.60256_10.143_[M+H]+	18896	14586	17408	17836	24154	11901	22094	22028	17359	18511	17296	23728	8495	8294	9234	16270	14290	12583	11943	11426	22239	12245	10856	13111	15446	13513	12306	10075	12473	15048	13965	10790	14772	15749	14857	9887	8621	13328	14481	15811	12372	11024	8279	11208	18496	8170	11954	11468	18921
PE 18:3/18:2_738.5047_6.043_[M+H]+	11787	18205	18310	15862	15235	15724	43710	20942	61704	9325	13831	13301	7924	9631	22826	36780	31682	38068	12403	29879	13306	27965	39611	34251	7104	15468	8675	52164	30213	4822	9187	14565	5122	6950	15541	6766	11823	14663	17448	24003	9307	5515	24732	12762	20335	45303	20740	16726	37401
PE 18:3/18:3_736.4909_5.49_[M+H]+	1703	3218	1689	2195	1386	1151	4084	1513	11029	742	1037	1899	797	479	7235	10306	7581	6458	1068	4482	1178	4640	18661	7429	541	1812	740	24460	2053	172	1048	4032	312	767	1567	668	966	2488	1715	4627	1103	289	6382	2717	2430	22729	6721	3152	7288
PE 20:0_O-16:1_732.58678_10.104_[M+H]+	39493	17405	18281	24811	31517	28955	30994	32337	38650	20281	25670	27757	20661	13626	19438	21177	14488	23802	16752	20310	24349	15586	20982	19928	21333	25601	20761	23653	19732	18995	24727	10141	22627	20500	15227	19094	16736	16761	21187	14389	27792	21873	16108	21462	24249	20469	14700	14389	34151
PE 20:4(5,8,11,14)_O-17:1_738.54138_8.455_[M+H]+	3474	6845	3256	9041	7185	10598	8729	13500	11950	4739	1054	3979	2545	6592	757	1413	3406	598	6011	3332	3784	1058	517	2448	1366	5462	10150	834	719	1679	2255	332	1993	5064	1665	1750	776	6904	7050	4643	3971	1777	959	1318	3703	3448	2945	651	8358
PE 20:4/18:2_764.55924_6.876_[M+H]+	56333	68012	40941	61012	42008	58460	97766	59154	103062	48717	537	49117	34413	15992	40132	46485	56476	42488	23592	51248	1453	38146	55752	63638	287	28121	36587	2887	62093	1242	1141	1474	497	51926	430	55381	13869	837	20571	17804	61755	1023	1137	1718	12670	1857	190	204	81052
PE 20:5(5,8,11,14,17)/O-16:1(4)_722.5119_7.083_[M+H]+	45116	20058	41895	35540	21752	26619	33082	29036	44373	19941	18409	19616	24552	15599	27866	21202	23886	12774	25281	31131	35451	20788	38191	27414	19444	37927	24439	27211	33641	1426	20307	21026	1792	20374	23375	13188	19109	16232	13593	10232	16167	579	16658	14036	9358	32714	27228	30312	75408
PE 22:3(4,7,10)_P-16:1(4)_752.55564_8.137_[M+H]+	36842	35824	39832	64825	62804	45855	69629	63950	63793	47385	50297	47335	15673	24282	17293	23028	40191	17750	41515	31147	42716	28506	28067	47063	38232	45707	52287	11333	34525	43862	41103	24441	40271	49007	32638	35630	23849	26103	32796	40981	18104	39026	24600	34507	39987	24478	27137	12557	60099
PE 33:1(d7)|PE 15:0_18:1(d7)_711.56264_7.463_[M+H]+	46090	52840	46534	46890	40901	51449	48487	45662	46617	48101	45827	47085	48328	46012	46495	45694	45857	50558	51263	48745	47187	48627	48881	45371	51195	45514	43052	47583	51659	44608	46311	38785	47402	47207	44571	44557	46852	43379	42989	49273	50244	45334	43529	43252	40751	51594	46392	44152	39221
PE O-14:1/18:1(6)_674.50879_7.545_[M+H]+	29581	15129	21598	23130	15746	18140	21702	45879	33153	24428	14004	30083	19166	14884	13466	23314	11121	28775	18612	15116	26905	14471	20117	19416	20197	21017	16824	24347	16817	14099	26635	9091	16447	12923	8914	13581	12900	11342	16701	7750	20405	11729	12541	16822	16035	18967	13908	10572	20363
PE O-14:1/18:2(6,9)_672.49514_6.741_[M+H]+	53861	36747	65168	51438	32329	52453	58886	86713	64983	58128	34629	58052	36216	32412	35591	57901	39599	53622	38158	44884	59627	39510	53725	44926	48072	58153	34061	57774	34547	38381	50598	26385	36565	25429	28878	31199	34902	33981	34212	28280	39762	30117	29815	35047	39026	50444	40698	30306	43508
PE O-14:1/20:4(5,8,11,14)_696.49422_6.569_[M+H]+	174	7758	175	6756	404	7940	17703	7074	9860	377	94	83	477	40	2070	1421	1008	709	125	2377	46	979	1715	233	190	3855	17	3048	22	47	8904	2425	22	29	1278	22	19	466	26	1545	46	11	41	48	19	2639	36	24	8776
PE O-15:1/18:2(6,9)_686.51356_7.185_[M+H]+	69704	21104	30031	93013	34534	45276	32203	38244	36528	49767	27843	83531	16631	39780	16816	25340	47714	23615	40706	14955	34179	27891	23927	44334	28015	53545	28664	12323	13578	44587	29465	12190	27558	27997	44759	56431	37672	24065	26720	38620	73189	33192	24118	13321	33509	15294	23768	9197	42287
PE O-16:0_454.29185_2.981_[M+H]+	4050	1890	2247	3743	3101	2130	3457	4545	6341	3033	2199	2520	1696	2221	2360	2843	2440	2715	2669	3398	2288	2111	2653	2546	1848	2149	2465	2491	2485	1831	1536	1098	2192	2435	1622	1185	2138	1277	2265	1897	1365	1684	1595	1800	1874	2500	1891	2132	5571
PE O-16:1(10)/18:1(15)_702.5419_8.784_[M+H]+	364833	169405	193231	242455	213773	224928	300775	356907	369321	236170	197402	245283	213185	122178	176587	223502	203038	295578	169404	196372	268610	145552	214261	194306	241492	249927	200293	234980	193789	209375	278168	110984	259052	206366	130463	225215	177869	140031	234691	138889	296027	201633	179442	209092	233874	229172	166657	123213	287698
PE O-16:1/18:2(6,9)_700.52599_7.897_[M+H]+	1195769	987504	898134	1199394	885939	1220775	1719538	1363210	1506097	1162666	787676	1037928	785073	523494	1014455	1170947	960056	1197442	736713	1272614	996559	764573	1397784	1012242	711971	996650	826524	1328582	892626	656756	934367	474893	646383	673243	580455	640773	773193	652179	869586	597347	890026	553815	706931	688568	874353	1219720	999014	696882	1513009
PE O-16:1/18:3(6,9,12)_698.51077_7.147_[M+H]+	30504	60919	33024	64420	33983	34347	112063	70132	128177	65936	9799	21429	42523	21311	106177	90506	69097	98581	31364	111660	34872	61836	212331	80727	18881	45541	28613	194221	82545	15353	39105	36087	4746	19013	26637	20163	55952	59813	23579	35971	30251	14624	81341	51882	56780	191709	90901	77740	142045
PE O-16:1/20:4(8,11,14,17)_724.52606_7.808_[M+H]+	174580	97588	130497	211952	149524	130265	217650	289457	275168	137587	125372	148748	85951	83427	92241	106997	93051	92223	128353	99842	141609	73652	98452	120305	93847	124059	167270	92374	109944	89636	95736	64977	116038	137124	99203	98921	77668	85773	124735	115041	122579	105125	78471	104584	100728	86398	87244	60424	263882
PE O-17:1/18:1(9)_716.55557_9.236_[M+H]+	104888	44027	55324	57175	48365	62465	76619	86161	79433	53101	40785	69240	54285	32645	30198	66796	56150	84852	46837	45205	70445	38278	61396	51275	47437	51105	48223	57246	47534	43583	64219	18944	37257	44267	40651	50921	46774	42364	62624	40072	73577	22530	39295	55325	43723	59447	34972	36315	29078
PE O-17:1/18:2(6,9)_714.54229_8.28_[M+H]+	295777	204708	218876	216134	161665	260007	328972	258004	286943	198337	145327	209322	196124	132301	169625	241504	284346	232420	161625	201893	212842	169235	243004	205495	168949	224910	170243	196332	218028	155983	236737	96433	96689	180238	207937	171796	209276	190306	210354	192007	204091	69828	166369	192482	162992	172385	183069	176959	214676
PE O-17:1/18:3(9,12,15)_712.528_7.471_[M+H]+	23954	19219	21332	21944	17408	22654	24843	23480	33669	19764	20562	22913	20772	19671	19540	24923	18981	22185	22583	20829	19175	20496	40621	18588	21390	19759	20266	36539	21168	18717	21647	19456	19058	17045	19281	18062	18994	19657	18497	16248	20274	18316	19981	20659	18886	23144	22916	20493	20998
PE O-18:0_482.32422_3.645_[M+H]+	20225	9787	9436	18210	15195	11709	21793	20437	37096	13666	11050	10996	9085	9240	12717	11459	9033	10525	12050	17017	12080	8217	15872	14698	9384	13646	17112	14196	11535	8914	8880	6368	11337	14468	13103	8018	11059	8222	12761	10739	10034	8676	9552	12420	13726	17609	13321	14673	44348
PE O-18:1(12)/22:5(4,7,10,13,16)_778.56976_9.245_[M+H]+	42051	23681	32881	69027	38322	28816	50254	74541	77832	32195	37797	36045	26744	23635	27295	21711	31757	22423	37453	33165	15925	15984	26187	28762	19182	37980	42175	25406	30649	26704	34541	18827	31542	41291	22142	31677	23021	20422	34218	24453	39019	29447	20758	20670	29469	22690	27798	17801	107027
PE O-18:1/18:1(6)_730.57245_10.061_[M+H]+	193385	75992	75508	122835	117507	118634	146984	136697	249183	95610	109562	117075	108005	60496	89969	103393	87544	118765	82277	107292	115756	77644	109989	91723	104439	124032	124251	120525	92675	92196	122174	58139	117461	106299	71090	111981	88091	74289	118178	72918	138577	97334	82229	99982	99618	111929	70605	71148	200579
PE O-18:1/18:2(9,12)_728.55718_9.207_[M+H]+	837129	340822	348590	620618	596199	558863	854157	815566	1565479	463464	478766	560400	538203	249713	497643	471852	397055	540962	369322	572202	524032	347049	609365	523908	396643	639921	625905	603378	493373	360355	494817	275259	446487	390906	328751	343246	414028	326874	467854	351658	472111	377637	408650	426442	396622	523600	407530	353654	1348421
PE O-18:1/20:4(8,11,14,17)_752.55714_9.113_[M+H]+	153766	64137	115645	249637	147361	121508	188355	326045	358014	137436	107486	148062	72428	82872	82301	60721	74581	59990	116908	107076	125203	47971	106911	92056	67958	135268	195313	97730	86602	70730	87400	53804	97020	147059	115486	99313	78433	68756	132345	114035	143932	92428	76657	95326	95909	85707	86257	55286	383376
PE O-20:1/18:2(6,9)_756.58366_10.166_[M+H]+	33910	17148	17285	29393	26979	23720	32382	24158	45629	21166	26735	25659	19480	13027	18203	17539	22804	20725	14343	23537	28116	15552	23654	17725	23991	26400	25125	16513	17244	26826	23099	13061	34242	23208	20131	22508	20086	16189	23738	20201	27309	25002	17161	17423	26498	20828	17626	14894	54310
PE P-18:1(6)/18:2(6,9)_726.54137_8.084_[M+H]+	594534	267143	251659	359826	461617	377296	537551	394883	796484	330260	387792	378011	356903	157126	330159	352390	382580	426460	225461	357314	349890	244215	341156	296132	433779	350278	400935	363432	331054	448796	372463	156489	629588	423221	315155	342658	288357	281561	388596	331172	355441	537889	258400	298212	368201	275379	255470	202672	634050
PE P-18:1(6)/20:4(8,11,14,17)_750.54336_7.966_[M+H]+	179372	96676	131456	206574	157589	122803	177776	269300	306753	138792	132121	130933	87724	90063	88202	113323	112297	95213	142579	103496	118292	75130	81274	100222	116340	132450	187815	76074	122784	113442	115865	70090	146101	151493	115298	119925	73777	84716	123731	126435	124238	134358	77595	92225	99857	68376	90361	51681	219344
PE P-18:2(6,9)/18:2(6,9)_724.52456_7.268_[M+H]+	49809	42234	18151	35299	37440	38999	62261	34888	105763	32609	31270	38462	37284	14920	43214	48723	49345	53401	13516	52655	25960	36669	65036	46523	50651	38523	32305	61763	48823	47850	41813	19970	56788	39181	43850	36169	32067	29901	34266	40055	29689	51388	33266	30732	37218	56586	41904	35392	72839
PE P-20:1(11)/18:2(6,9)_754.57185_9.359_[M+H]+	29699	28856	53982	58521	51956	36797	60812	44447	52957	36437	44333	36684	13500	13409	9054	29327	50211	29272	44499	38430	64925	10150	20951	26565	32573	22659	20779	17623	30173	28902	17576	19102	23785	21426	16791	4588	10116	19037	42483	34007	14049	44415	11872	9298	38679	26662	8189	8207	119046
Phenylalanine_166.08322_0.653_[M+H]+	98487	46502	99891	70605	92844	144158	74079	156878	32283	71331	120664	94865	33771	72703	4149	18363	25862	24536	105136	16783	119497	29615	16220	19002	39940	42617	58391	31273	15285	45773	20791	28996	30051	88124	28580	15294	29825	17437	64542	23479	34699	52924	11372	22155	16536	32264	22542	4640	4234
PI 17:3/19:0_878.57399_5.515_[M+NH4]+	43038	21999	15943	28505	36155	35743	50279	36393	59602	24470	31482	27260	16814	12024	23728	31786	33761	35210	14715	30182	25192	22966	41965	23670	26312	22824	26888	38349	26440	30015	17772	9292	29308	28493	22533	21490	19496	14688	35838	23485	22374	17874	15476	16387	22893	33458	21207	17354	34075
PI 18:0/18:1(9)_882.60574_6.821_[M+NH4]+	128031	66975	66398	95745	105200	104225	109773	116698	96000	93466	65166	93697	82832	50393	80676	99329	67101	130819	69955	103327	82234	66706	97412	75412	47719	55216	64007	98303	79003	52633	48301	27169	69929	61857	47058	32240	45796	43473	63736	44987	48310	45647	34049	53415	48895	84487	61430	71588	68637
PI 18:0/18:2(9,12)_880.59023_6.155_[M+NH4]+	334673	205686	107706	191445	283820	287571	364804	215880	330374	166036	198846	193141	122734	89285	197055	278909	210291	295526	122685	269737	174133	207506	242958	187888	146616	147514	155961	241827	219557	159560	151019	70389	164838	154705	136010	102662	167122	127733	194086	155635	159055	121350	125430	153671	143913	205232	173192	154812	190609
PI 18:1(9)/16:0_854.57507_5.906_[M+NH4]+	55244	27032	33268	43430	44084	40968	47843	73575	41935	40974	34815	35857	26418	21917	26666	28542	26160	50520	32355	30869	33409	22215	29989	28528	20786	21720	28538	37795	28025	22081	18973	10982	30051	29519	18683	19344	19832	16301	29629	20839	26005	19720	16583	22522	22397	30999	18973	21949	30737
PI 19:0/17:4_876.55805_5.404_[M+NH4]+	10548	5253	5929	8984	7424	4953	9933	12137	15053	6668	5342	7735	3126	4227	3970	5401	5000	4339	6372	5844	6665	3411	4969	5172	3808	5530	6175	4114	5398	3901	3775	2258	4060	5225	4410	3585	4465	3673	5428	5050	5653	4146	3835	4487	4012	3669	4256	2767	9323
PI 20:1_18:0_910.63306_7.813_[M+NH4]+	9802	5423	7198	10871	10913	6205	7035	13372	8331	9980	4615	7424	7352	3350	9260	5626	6463	11609	5399	8730	5955	5624	9881	8384	2068	4130	4173	7698	7568	3341	1665	1496	4460	2567	2116	1099	3204	3440	3210	3417	1356	2476	2833	3741	3193	7067	6372	7164	9022
PI 27:1(12)/7:1(4)_852.55859_5.378_[M+NH4]+	53341	39322	25436	34177	41702	43497	67389	47934	63265	32449	34937	34623	19849	19439	36315	47785	34555	46981	24529	52573	36218	34797	37798	35406	28249	29941	31534	33639	48002	30787	23553	14773	28329	24016	26763	18504	31609	22566	34998	27887	23744	23958	28200	25211	27835	31908	32025	27664	37795
PI 32:2/6:0_908.63002_6.984_[M+NH4]+	39139	34349	23719	37693	60620	21192	46168	46292	38838	36825	38425	30863	23510	18952	26201	38403	33674	45222	26999	30905	33383	31238	26871	25474	27472	22841	25308	28531	38733	25068	18741	11656	30308	17944	19966	10429	22905	18116	19728	21268	22366	26204	15075	25916	20035	24875	29867	26058	26178
PI 32:3/6:0_906.6074_6.437_[M+NH4]+	35582	37360	22558	40044	46023	31420	41246	42985	46942	45434	28190	27022	20277	22735	29828	33329	29071	36157	24515	40360	22781	33544	37157	28705	19719	20156	20447	53674	34130	18289	27032	13049	19155	17687	14531	13360	24888	17054	14355	25653	22799	21671	24213	28665	16997	50233	29928	25325	31841
PI 32:4(8,11,14,17)/6:0_904.59003_6.129_[M+NH4]+	216790	125256	126141	225725	211805	152893	269922	274580	384359	172689	172338	169820	93976	93598	84785	130588	118829	91580	132679	105523	165705	80963	110593	130429	120853	145849	178276	101363	133574	111496	125460	72299	103448	130469	118049	101549	106710	85140	117425	127147	174510	110057	89535	133913	113628	93891	91303	68999	286140
PI 32:5/6:0_902.57477_5.452_[M+NH4]+	33772	13404	16206	32162	27848	19658	40332	47095	97639	19908	20520	24179	16219	14959	14616	9454	13487	10247	22135	16243	22486	8875	21368	24908	15499	29779	35736	20558	19975	13873	19401	12705	14079	22599	16047	13084	11465	10024	21558	17967	20856	13839	10029	15248	18381	19648	15083	12414	73333
PI 34:3_850.54237_5.014_[M+NH4]+	3868	5706	3256	4321	3782	3764	11789	5448	13709	3892	3373	3025	1903	1507	7705	8807	4672	9090	1974	9004	3403	5639	16015	6622	1597	2685	2349	12172	6994	1223	2848	2652	1050	1823	2403	1482	3478	3427	2258	3209	2780	1176	6062	3958	5002	11455	5497	5824	7702
PS 18:0/18:1(9)_790.55847_6.931_[M+H]+	339240	111602	140363	355403	268284	210579	454645	402475	915273	167473	212083	238901	166453	149559	142911	61845	99429	51692	221016	163693	201208	79576	200718	204778	162783	266965	383702	173069	184302	142008	204067	129459	144015	176063	171547	129415	136608	116432	174321	183422	213687	157006	141918	152909	175361	168463	129023	134329	729042
PS 18:0/18:2(9,12)_788.54311_6.253_[M+H]+	425264	126458	170297	407618	316728	241664	589562	553986	1583952	187272	252987	373297	234972	168126	238458	49324	140839	74848	255049	243539	339001	74140	256974	276599	219986	493338	602687	251174	177383	191681	267541	197139	187220	246821	227723	162741	180556	172853	247465	255236	261608	181401	199166	240951	204164	224891	203356	135753	1475845
PS 18:0_18:0_814.55739_6.551_[M+Na]+	31970	9226	10121	33864	25705	17145	37997	36313	74804	15308	17906	21277	13034	14373	10823	5556	10570	4884	17941	13957	19052	4501	16512	16991	19084	33997	33821	11783	14780	16841	22549	13562	18937	19622	17319	14920	9753	12607	18575	20603	25559	17032	13430	13667	16316	9557	10026	1526	55205
PS 18:1/18:2_786.5262_5.721_[M+H]+	17047	10745	12617	15430	12011	11369	26209	23565	72063	13130	13527	19498	18651	15208	14409	8694	12778	9709	18407	14128	17719	11808	22408	18867	12953	21970	26616	21174	14683	13679	17884	14863	12907	14152	12604	12918	12581	15146	12395	13703	17065	12513	12970	17817	12497	21822	15427	11946	50674
PS 28:0_8:1_812.5413_6.26_[M+Na]+	25837	8321	11347	27806	16738	14664	31655	35987	88527	16204	15561	22109	15163	12485	12587	3955	7409	4080	19259	14362	21820	5856	14318	16749	10586	21249	37056	13131	13208	6367	15465	11023	11304	17126	14633	11248	12514	13539	15427	15503	16955	10431	14813	19287	7756	15471	11936	8867	61557
PS 6:0/32:2_838.60556_6.429_[M+Na]+	11288	12324	11621	15617	10902	12056	16415	21234	16550	18068	8165	10339	8257	8087	16737	18110	13165	14232	11813	18436	8539	14195	18261	18420	3044	9280	7975	19475	20223	2650	8622	6798	2877	5159	6239	5950	8763	5969	6106	7950	7852	2459	10144	7168	5387	16145	15425	17989	12126
SE 28:2/18:2_678.6126_11.932_[M+NH4]+	97109	84340	61543	86617	122146	116245	120466	78402	70106	84844	84338	99782	60867	61542	69768	109614	110249	80182	74068	68843	92190	64211	64163	58244	207681	68339	72613	59052	64679	212613	74184	64377	215520	101772	145568	105993	53323	80097	67326	142171	112482	220582	53164	85958	83572	54101	91610	63248	65500
SE 29:1/18:1_696.66203_12.46_[M+NH4]+	100747	76821	142984	166091	265850	114441	113128	189090	113418	163985	189046	154330	228630	185959	62417	115452	124237	262243	176127	69072	173711	78603	89149	110330	314923	82167	76659	78814	112131	279562	47741	53082	146072	133806	99550	93515	53288	114040	109470	120476	117609	139411	56477	71630	112453	72387	135337	108407	68347
SE 29:1/18:2_694.64621_12.263_[M+NH4]+	383121	395003	355262	435567	835984	548183	513522	417506	361974	362730	675106	504416	460082	432377	291576	529012	531989	548347	515619	318651	467463	349364	300684	327967	1003869	379262	271676	282461	365151	1105564	247210	330534	552137	544842	521854	462975	303632	396354	459571	554019	494935	579561	309198	405895	500102	269143	526099	297506	271461
SHexCer 18:1(4)(1OH,3OH)/16:0;O_796.52335_5.032_[M+H]+	5164	3384	2600	2614	6173	5315	6484	3146	3818	2490	3669	3001	2610	1831	2822	3119	2664	2877	1844	4312	2613	2867	3247	2466	1996	2956	2910	2697	2118	2187	2722	1440	3248	2860	2806	2775	2473	2626	2454	2684	3728	2771	1320	2753	2447	2142	3260	2531	2898
SL 34:2;O2_633.4827_10.288_[M+NH4]+	5496	4272	16209	7081	2972	3312	3735	16223	2033	9617	3319	2370	5934	12736	6130	2932	6856	6289	10385	4514	3291	4312	5008	3843	10109	4088	3593	6497	5456	11685	4338	4671	11570	3577	10217	3553	4321	3867	5800	6485	3402	7887	3323	4702	5244	7960	5707	6912	4467
SL 36:4;O2_657.58427_10.347_[M+NH4]+	281	527	2270	66	445	3230	170	172	74	65	401	206	1995	6807	146	660	3052	959	257	501	180	188	184	6005	39	109	204	1177	226	7600	913	306	13732	110	190	162	254	291	10451	461	195	116	178	469	384	1717	268	3391	6086
SL 38:2;O2_689.5613_12.308_[M+NH4]+	16073	21712	10421	14044	16919	12511	14872	9213	12884	11836	15024	15175	18207	13060	16129	18003	12594	15949	8120	15833	19443	15442	22451	10816	7990	17953	17563	14427	18129	12178	20814	14635	11839	31760	11006	19577	16380	13125	13446	17357	24124	17985	16531	20247	20688	20824	17396	21276	19057
SL 39:2;O_687.5649_10.854_[M+NH4]+	29529	20614	21980	30691	16031	17759	17177	22817	7304	32559	15839	23350	19456	22696	13967	15637	16624	14334	23020	14733	19158	8349	6362	14043	21416	11483	23165	12864	15463	17035	15221	11774	13061	21471	19932	16293	13996	15176	22783	22333	19564	14754	13653	15083	16715	12866	14198	7882	14358
SL 39:6;O2_678.47865_2.346_[M+H]+	5839	9886	5403	7388	7295	2862	3351	4725	8422	29395	9476	9416	7142	6177	8137	6069	8381	5140	4410	6484	13609	7591	19436	11050	5562	26646	6904	23764	4404	6009	6406	6000	8519	17686	10294	4943	9514	5266	8146	6666	7250	7889	3768	4400	4949	7559	7915	8822	11303
SL 40:0;O_688.56672_10.744_[M+H]+	7838	7548	5621	12212	6469	4423	10853	11138	11391	6784	5988	10858	8754	12121	9111	6327	8264	9521	6382	6832	4709	7177	10329	6914	4346	5882	8203	10199	6043	5009	6686	4505	5691	10529	7377	4789	4469	5819	5417	8677	6189	5842	5747	8913	5769	10133	7104	10781	12813
SL 44:5;O2_750.61306_6.749_[M+H]+	16742	8046	12521	332	8784	9821	85	19474	268	11125	80	379	7255	230	111	162	260	215	104	9331	203	6087	135	192	190	120	178	203	274	294	295	6804	5542	6778	7693	169	315	174	321	98	8629	9416	389	108	104	196	153	318	349
SL 46:1;O_770.66981_12.526_[M+H]+	26607	14818	22218	15805	15013	15790	24004	15108	24956	17323	25493	20974	16661	24269	26818	13099	17895	14467	23731	28575	16003	16066	31516	23051	25089	27638	24728	31223	19402	13848	15776	6624	21716	23653	12323	26824	16136	10235	13469	27522	14823	17168	18437	21736	23333	7005	18748	6794	11880
SL 48:6;O2_804.65066_7.664_[M+H]+	25973	13721	28505	14734	15935	16972	17625	29446	22951	13382	7188	8426	18968	25253	19036	5407	7147	27815	29878	19253	23654	15874	4088	22284	6678	5839	18059	21152	6818	15616	12698	20457	6647	11718	13717	10913	17326	21176	15596	6974	822	5444	17959	23857	9836	21463	17057	17702	1702
SL 48:6;O2_821.7008_10.087_[M+NH4]+	7857	9969	4317	4248	9291	8196	11328	7163	9901	4231	7276	2922	3115	5856	2635	4326	3055	3538	4905	6397	2959	8736	3002	3024	1632	2708	2395	2558	3252	2180	4240	4954	1903	2166	1667	3473	4956	2532	2007	44586	2334	5227	3376	3379	3389	1888	2287	4246	7242
SL 50:3;O2_855.72298_11.27_[M+NH4]+	33632	58218	128992	128174	19130	22831	56807	85818	116397	36135	13960	20949	16367	27478	40035	43833	100086	24870	24074	39383	20790	26706	53433	52819	13740	42340	15764	77096	34370	10959	32250	67293	14191	6927	35037	12220	18807	40562	30958	97720	23059	9277	86700	34573	30962	64907	74169	27220	37420
SL 52:0;O2_889.80028_11.999_[M+NH4]+	247018	159410	565851	533398	146293	107557	173151	655449	189443	394491	148597	104287	170805	317418	106342	89160	217528	118338	317180	107940	115223	86456	73471	96437	254699	115587	106179	102908	145946	307405	110928	135938	423667	66715	232143	86576	100942	110115	210996	208817	151872	193013	82146	108737	119093	107889	138213	112837	140066
SL 52:5;O2_879.73472_11.817_[M+NH4]+	59851	46293	35975	44784	53694	37674	36107	52163	53097	44931	35574	39134	44623	37652	34202	47752	64305	42853	42524	32567	37401	30642	33596	28428	36486	56440	33435	41959	31189	34261	47053	54942	38327	29340	42009	43944	30427	49769	33586	44140	55421	38596	40588	48322	53681	39606	30813	44734	28220
SL 53:9;O2_868.65576_8.147_[M+H]+	21048	26225	34676	39009	14364	22212	26917	34956	31352	32060	20460	21844	16467	34995	17699	26656	30735	19024	37738	23891	21308	30575	24620	32522	28347	14637	21353	18875	28032	32637	16742	25219	15821	22477	36651	34155	35679	25170	23950	40816	31873	21053	34675	28888	19314	26215	26706	20603	20364
SL 54:0;O2_900.79507_11.184_[M+H]+	26792	30112	42551	45181	20061	599	26142	47754	27061	28593	12699	11999	17362	19817	694	9476	24229	555	15599	10958	12149	7594	9106	11684	9108	15353	9166	13384	14530	10990	18193	19126	11017	8733	9743	10755	10293	1311	14396	17082	17244	9457	12181	15789	15232	13167	11219	16991	11067
SL 54:5;O2_907.7466_11.208_[M+NH4]+	30499	57443	19290	53593	31118	20421	53680	47016	61206	26888	23942	17893	28048	26129	37758	38603	58331	25207	28792	36392	20136	31257	43433	35354	16632	35648	19798	58441	36641	16390	40126	62593	28668	14838	32029	25523	25867	42781	30523	49221	36550	15318	51239	39774	44300	61253	38435	41154	38455
SL 57:2;O2_938.82792_12.631_[M+H]+	9104	5043	23940	13854	2856	9921	10379	30374	6872	17161	3630	7168	3711	12434	8689	6727	9337	10314	15306	5528	6007	5325	5178	5415	12739	5784	7110	9828	6118	11521	1088	3851	18390	3753	10954	1344	5367	5389	11035	9184	1901	8370	3748	2883	4609	9199	6918	5496	5401
SL 57:7;O_929.72773_10.753_[M+NH4]+	9471	3380	51169	5611	12747	43220	21177	15966	30774	33756	5234	22388	4792	36596	2168	2076	9238	7224	28643	9352	39055	18973	4369	9561	38290	13746	5814	5179	13713	26685	6374	2823	10668	8191	51235	1948	19527	2421	47816	13177	506	16674	2216	4342	2394	5652	10200	2932	1710
SL 58:1;O2_971.86692_12.469_[M+NH4]+	22036	15594	35957	35608	13485	24539	19347	53711	18900	34640	12647	18481	8550	32722	15758	15125	25384	14505	37948	15804	14167	21639	10153	13407	26521	13083	21538	19240	15767	31532	5070	8109	55269	13524	28421	7101	16796	12375	35382	25965	6570	24163	9990	7195	11040	18653	16496	11695	15062
SL 58:3;O2_950.81043_11.432_[M+H]+	39128	26036	41668	45243	36118	40904	68527	44265	93390	28435	30076	38306	18980	26844	24679	50157	69347	41511	34461	63595	33634	51233	27912	48752	27522	34462	34787	54823	50689	24927	24586	25446	45385	25494	43105	23954	38801	50826	52398	61039	31291	24688	33155	25416	38629	2828	30672	23702	35695
SL 58:5;O2_946.78235_11.061_[M+H]+	4831	17553	71820	18348	2516	28921	15545	118847	70837	2342	1901	17643	1972	1452	50466	37984	77070	16662	3270	27227	2165	20274	62609	29406	18855	7388	4024	142211	11704	997	6727	32559	23449	1628	26831	2846	6539	35160	29586	45427	4100	988	81421	15838	24958	126054	47564	19173	49058
SL 58:5;O2_963.80593_11.715_[M+NH4]+	21995	17099	22445	27230	9521	11117	16335	18665	21622	23815	11016	9973	12759	14445	14911	23009	40084	10810	20750	16222	10412	16184	16651	15719	12991	14720	13026	21751	15548	13083	17515	20989	15235	10589	16888	16334	16228	16023	11309	25761	14265	17741	18695	14131	15194	20920	14136	17548	14307
SL 58:6;O2_961.79088_11.539_[M+NH4]+	12870	13173	17557	16469	7238	7526	12808	9856	17727	14621	6625	4870	9812	10000	9439	12419	33774	7390	9831	7660	6802	8509	13285	7843	4923	11044	6422	11485	7442	5398	11217	14676	3936	5832	11922	9935	9608	11451	6163	18320	12220	9381	14460	10617	10451	12753	9924	11471	11135
SM 16:1(4)(1OH,3OH)/16:0_675.54242_5.585_[M+H]+	285956	196102	216945	239205	229149	201545	324679	301160	346316	222394	183871	285365	151671	128179	162883	228739	181386	218816	171709	191407	252083	131812	167995	184451	145440	153495	192063	176932	188311	145889	159305	117717	174900	172153	167070	157030	128347	181705	179114	160644	200596	152450	124712	173837	166238	155843	174751	156593	212844
SM 17:1(4)(1OH,3OH)/14:0_661.52682_5.209_[M+H]+	10987	7690	10951	10264	8660	7682	11302	13080	12137	9254	7963	11304	5717	5023	5499	7584	7782	7145	6805	6276	10408	4861	6267	6629	6789	6030	6912	5911	6678	6066	6476	4539	6880	6545	6814	5949	4772	6683	6648	6406	6833	6660	4420	6440	6439	5366	5525	4663	6349
SM 17:1(4)(1OH,3OH)/16:0_689.55833_6.019_[M+H]+	721919	485161	594580	624454	545489	493270	871491	937255	995887	597494	473412	757705	335151	312305	409878	642292	562608	605521	452730	473216	668108	356513	475349	495500	435946	403392	468904	471726	513354	435893	473739	299798	482874	468272	514335	437475	331390	436047	504977	500451	578368	401992	325351	417110	409038	410236	383696	361493	615794
SM 17:1(4)(1OH,3OH)/22:0_773.63187_9.655_[M+H]+	503421	389562	435022	569165	446538	351483	602603	635549	541833	138430	347627	512574	230771	211982	316601	382968	349590	310376	342608	350633	458938	246346	251826	379202	113584	321118	253054	177472	378675	286264	312900	263440	321537	319715	344052	234399	220416	364376	286800	331153	307982	65062	224640	291834	49891	165612	298193	203444	346720
SM 17:1(4)(1OH,3OH)/24:1(9)_799.66587_9.657_[M+H]+	793189	520253	672048	788813	563929	488215	805112	983345	769545	674047	485673	653527	300848	352613	320824	525789	474661	478186	476706	383160	572419	250660	296832	422109	470380	324241	413272	322095	414455	477072	447836	340818	486751	538134	458389	436327	276516	353229	434074	497289	500336	409790	259070	312978	375004	282003	289285	240450	448692
SM 18:0(1OH,3OH)/10:0_621.49515_4.545_[M+H]+	8204	9492	211	155	4754	8946	16097	221	8744	100	6195	6592	8618	82	8377	9531	138	12683	120	7822	6838	5791	8465	6257	19	2366	5226	9917	6996	42	4808	2033	129	3283	130	2762	4228	2356	3952	161	5123	55	3900	2471	5768	9073	4150	6233	9231
SM 18:0(1OH,3OH)/22:0_789.67816_10.159_[M+H]+	629459	451364	407718	650306	572746	448601	733703	552123	974497	488466	422808	588847	321856	249646	351893	505415	365140	347726	375651	427918	522516	312392	397015	455135	355125	457539	400031	263128	530715	395392	426203	402735	393468	385440	393421	305019	321226	468647	346750	412232	413937	359808	341166	430895	290839	261386	380273	335432	689624
SM 18:1(4)(1OH,3OH)/10:0_619.4792_4.315_[M+H]+	8075	6638	494	519	6112	7821	10528	698	7747	492	6515	7606	6020	225	5560	7986	300	11147	388	6290	7142	5759	7433	5186	295	3470	4969	7713	6058	387	4515	2211	255	4252	286	2325	4597	2615	6171	359	4042	427	3292	3266	4699	7223	4408	7018	6534
SM 18:1(4)(1OH,3OH)/12:0_647.51136_4.863_[M+H]+	9558	7387	5602	5186	7706	9016	10638	7766	10849	5051	6165	10824	6699	3377	5861	8364	3870	9164	4362	6474	9548	5427	6990	6724	3249	5195	7627	6765	6991	2840	6877	4232	4071	5808	3515	4264	4837	6531	6728	3574	6329	3690	4622	5458	6048	6327	6309	5939	7141
SM 18:1(4)(1OH,3OH)/16:0_703.57485_6.475_[M+H]+	9315433	6533443	6879552	8628502	7466978	6757686	9389115	8642981	10173050	7805223	5817925	8132945	4660242	4496908	4730614	6413811	6161269	6233849	5927224	6015842	6932169	4488417	5378999	5453079	5631396	5416346	5751736	4966634	5617758	5681569	5619682	4098494	6030429	5819985	6262254	6010363	4138498	5389301	5151946	5977372	6780183	5484380	4182699	5057705	4787442	4522309	4967973	4373519	5793490
SM 18:1(4)(1OH,3OH)/17:0_717.58889_7.032_[M+H]+	666256	413603	527385	666720	479477	487599	688640	703739	707794	547818	414637	591500	312800	348777	305125	512243	480382	405217	435382	366188	558289	345052	303485	434396	465469	385922	379360	278323	443930	474927	478856	280004	404845	423256	547811	459585	332310	429842	389979	492047	511308	427185	291116	430503	356784	277442	370138	295952	360766
SM 18:1(4)(1OH,3OH)/18:0_731.60472_7.623_[M+H]+	3567548	2505211	3481409	3566691	2775613	2498142	4585806	4891148	3570767	2813611	2221598	3257019	1731533	1858780	1597519	2860469	2725419	2150851	2583032	2034035	2966670	1805367	1715475	2105516	2169045	1960918	1995522	1539026	2281666	2327369	2075020	1414349	2537977	2768999	2492091	2532046	1583168	1964918	2105351	2446136	2940850	2219584	1427704	2149741	1993828	1482976	1933049	1564005	2262036
SM 18:1(4)(1OH,3OH)/20:0_759.63583_8.934_[M+H]+	1473476	1020020	1350022	1669732	1401737	1021895	1838010	1917531	1750249	1330937	968602	1452204	732257	779261	808068	1315821	1116279	942528	1067399	1002786	1342444	806077	722848	1091007	942980	958125	862277	579469	1189619	959376	893352	672604	1203118	1052707	1105345	912223	706559	991378	902068	1099107	1200455	981319	656439	994269	799471	526918	876920	722956	1197823
SM 18:1(4)(1OH,3OH)/22:0_787.66591_10.143_[M+H]+	3897622	2999581	2781928	4110384	3923863	3048947	4862275	4036546	5867679	3203012	2907378	3940638	2251047	1964275	2428991	3129254	2539611	2325375	2766809	3014839	3569433	1998858	2437172	3193641	2302173	3248955	2632683	1805019	3368407	2486698	2863844	2456108	2783029	2521614	2683682	1882406	2046362	2814849	2173202	2797554	2596108	2337115	2100494	2841285	1823289	1655789	2560114	1991083	4616333
SM 18:1(4)(1OH,3OH)/22:1(19)_785.65154_9.002_[M+H]+	747241	415923	542002	742009	541032	477797	751858	833943	811099	600398	437665	666416	315503	335047	365767	526125	361437	467191	468788	427060	560698	255538	282321	418256	414962	341660	500791	313130	432718	405353	399227	332080	493635	565211	388346	396267	268735	414947	478091	408925	503243	419566	256167	370648	373911	283795	309242	276353	590145
SM 18:1(4)(1OH,3OH)/22:2(16,19)_783.63194_8.011_[M+H]+	212987	124202	160528	217981	140745	120579	234526	230711	275596	163703	113895	200889	78059	96001	103348	141322	178039	84343	147373	99208	176524	84921	82728	123510	181530	133238	146255	92923	112947	176130	128085	105503	199882	176605	197196	158868	96026	119041	140246	185128	181508	181768	81538	126535	101837	89146	105198	66582	184815
SM 18:1(4)(1OH,3OH)/23:0_801.68167_10.345_[M+H]+	1703952	1772064	1463825	2080182	1563934	1647919	2702874	1975992	2472306	1694558	1428457	1855710	860279	820404	1014911	1401918	1295927	1106751	1225491	1230838	1734489	761273	1045418	1234364	1097077	1311631	1051804	874408	1412018	1102037	1512951	1339480	1132895	1423995	1293398	1268966	891858	1163463	1079867	1322993	1625839	920578	986825	1170719	958388	790093	1152540	834885	1630826
SM 18:1(4)(1OH,3OH)/24:0_815.69695_10.514_[M+H]+	3793370	3162929	2510620	3800515	3299448	3099366	5555190	3999400	7859792	2970488	2612943	3561742	2001573	1447359	2181234	2453042	2391107	1811270	2167965	2555202	3383473	1474902	2484772	2600327	1756721	2784105	2799876	1701330	2606828	1799201	2492135	2043461	1976572	2434506	2097067	2007418	1966779	2108485	1989932	2155455	2631507	1743602	2083691	2232905	1820068	1652895	2348250	2060354	5642908
SM 18:1(4)(1OH,3OH)/24:1(15)_813.68207_10.143_[M+H]+	8696918	5783932	6011388	8471184	6477377	6128646	9413261	8474813	10338834	6740772	5996966	7011347	3937691	4095411	3700932	5811531	5264087	4593187	5599888	4698089	5995494	3116207	3670421	4355041	5832241	4781625	5904376	3554031	4550057	6211573	5712602	4156564	6396236	6491798	5532307	5595500	3594006	4095572	4983825	5984700	6547528	5564687	3426339	4178059	4895048	3271533	3397473	3170175	7169675
SM 18:1(4)(1OH,3OH)/24:2(18,21)_811.6665_9.288_[M+H]+	1345614	726370	900118	1274805	1053524	669432	1616611	1619102	2820403	935437	772676	1158781	504836	556371	629124	703418	922158	540224	836522	699845	1040044	402887	618058	754423	872351	891628	1056369	670820	684908	837108	707356	551040	1082177	802994	1101679	719396	537956	594856	724929	1137943	1000283	858333	504424	644856	604483	570767	633305	407813	2059849
SM 18:1(4)(1OH,3OH)/24:3(15,18,21)_809.58188_8.41_[M+H]+	342701	314088	136177	387548	274444	314905	619974	417418	956847	271162	216405	348056	303786	209815	354676	252328	325082	307534	273185	377801	291858	227657	442717	450567	132728	559584	379782	394506	432001	123878	404529	307895	118135	251746	269189	276705	310003	216562	209277	251991	318781	299257	318165	283762	220853	369548	357603	265736	1293216
SM 18:1(4)(1OH,3OH)/25:1(16)_827.69612_10.315_[M+H]+	434410	300883	296533	468160	331260	329727	503792	433519	667821	375286	320265	401064	200187	193163	197152	297295	288835	238642	270939	245592	344964	149573	214469	238693	313995	245766	307135	178357	259739	317189	360511	239784	258054	355121	287165	284778	176305	237282	279153	318497	348357	220025	188488	226130	256359	171107	205514	193412	483478
SM 18:1(4)(1OH,3OH)/26:1(5)_841.71171_10.503_[M+H]+	190321	101654	99942	190204	142867	125516	230989	184988	405400	125907	117109	157912	91321	69585	89017	113203	95259	93463	107470	104892	134659	60451	105878	96329	107462	111977	164072	84515	99088	115552	112527	80514	112851	127640	106123	110876	81495	89240	117555	115318	151816	95370	83989	95007	111360	81323	77931	81201	340640
SM 18:1(4)(1OH,3OH)/26:2(14,17)_839.69527_10.237_[M+H]+	129579	67575	56490	123044	88750	67892	155815	128585	334254	87359	75250	107288	54556	47564	63561	53615	80216	44539	61702	72726	91921	37408	64588	67986	78005	96089	123928	55921	66945	80648	76778	56421	79492	83546	93095	67492	65507	58919	68760	99871	105206	75002	57476	76150	66931	57537	56432	39302	290159
SM 18:1(4)(1OH,3OH)/26:3(5,8,11)_837.66971_10.115_[M+H]+	51643	52622	49080	52315	52652	49539	65126	15158	152665	50052	46490	45381	43102	44218	102128	46437	42989	50794	46113	39261	51287	36598	42195	104912	48496	45130	46226	12442	45430	3671	46791	46117	89346	54537	46081	51029	7033	18235	85818	52021	52425	51229	45144	44302	50487	4647	3584	68164	106936
SM 18:1(4)(1OH,3OH)/26:5(5,8,11,14,17)_833.64616_9.206_[M+H]+	46246	46475	17267	22417	33064	40031	62931	6910	76297	38763	42566	41842	14515	30964	29273	41169	58911	31655	20839	22723	44528	30166	29031	19171	59382	58576	52861	16416	36732	54546	52153	53161	45931	47657	76510	60681	48897	41994	31043	74537	59911	57502	45889	50964	44688	17619	32652	15085	63213
SM 18:2(4,14)(1OH,3OH)/16:0_701.55821_5.907_[M+H]+	35651	27170	29690	31704	37805	29706	47957	41432	50218	28870	32180	37845	19811	16720	29077	35212	26695	38211	23679	17238	34415	19619	25279	24456	21727	22118	27777	25715	23838	22169	24707	17772	25440	25195	24093	24130	17133	23273	26277	23979	30779	21859	18915	19794	24505	22872	20393	20165	18754
SM 19:0(1OH,3OH)/13:0_677.55767_5.945_[M+H]+	30348	24215	14411	13436	17257	25225	42483	21785	38727	13973	15088	25400	17575	7132	14894	26315	9968	29481	9152	17941	24104	15204	25383	21227	10715	12664	20686	21228	21778	9276	15885	9499	12465	14158	9482	11283	13015	17796	16063	10606	16157	9718	11852	16486	14921	19892	17843	16157	23332
SM 19:0(1OH,3OH)/15:0_705.58881_6.93_[M+H]+	580977	420454	410802	490549	444835	427651	668025	548524	811746	417964	324621	509730	356003	264435	366260	537152	349875	461035	342062	430537	463845	345929	451833	380813	387447	329013	427806	443725	369009	392171	341365	290831	451099	374630	375058	344442	274410	381238	324943	374132	423912	367850	276579	323381	364631	422522	357175	356642	558826
SM 19:1(4)(1OH,3OH)/24:0_829.71146_10.658_[M+H]+	189814	144639	131662	185792	156382	162608	264920	187961	311814	157886	130350	195956	83198	80354	96050	133679	110521	105620	106045	119121	182087	71266	102196	116011	86270	131210	125622	81419	126334	88321	159619	106955	88436	116996	104007	109870	84761	116916	107586	100670	149739	68506	91774	117125	97625	77248	108907	100472	229340
SM 20:1(4)(1OH,3OH)/24:0_843.72727_10.757_[M+H]+	52595	36532	23119	68185	52408	46202	76671	46699	143059	36570	32719	53853	29143	20506	35383	36646	18612	32222	30170	40284	48133	21337	44270	32739	21367	40734	48644	28769	33875	26034	33003	25928	24928	28523	23613	24163	27585	17715	28441	26831	41381	18324	31957	37004	21438	27660	32574	26651	112484
SM 21:0(1OH,3OH)/15:0_733.59398_8.134_[M+H]+	132453	178701	165275	287987	113265	122801	183548	144236	244379	170989	135525	79224	67592	73747	58735	120867	196955	64218	168923	103588	202059	61032	70829	79125	151182	122266	93092	103662	137803	144163	123089	180265	111143	145512	114458	146912	64409	108060	62317	115266	178656	50468	60380	55357	108420	111447	78417	69525	159737
SM 27:2(4,14)(1OH,3OH)/14:1(9Z)_797.64725_8.598_[M+H]+	133745	86607	54888	47563	40599	53435	116837	100013	133429	51283	50639	56830	29610	43121	45998	57638	62374	43488	76228	47832	84130	27934	33775	72615	43645	60334	41773	28914	64672	51737	79239	62676	120371	66631	104317	53637	26815	47380	64252	122342	89292	57329	45138	54231	38700	36261	47161	11294	47678
SM 33:2;2O_687.54127_5.763_[M+H]+	17766	6701	15508	14437	11061	10149	5603	15123	11379	10552	9706	12189	6409	9632	4117	10331	7741	8496	8543	5477	15038	4937	4667	5212	9205	5825	12004	4709	2819	8544	4610	5813	10471	9753	9344	10187	4810	10309	13158	8161	10367	9892	6312	8371	11093	5187	4320	5770	4807
SM 34:0;O2_721.58523_6.008_[M+H]+	80755	56545	43657	43760	70785	64946	101213	72911	111264	41739	62359	72691	47269	25027	63053	69761	48508	78650	34296	70999	61953	44229	73716	47449	41419	41795	55886	64143	47219	42697	43951	27419	56802	50372	45267	45937	34056	46335	59847	43088	55753	43042	29193	42309	53321	59310	57867	34633	91155
SM 34:1;O2_719.56814_5.346_[M+H]+	10416	4858	7391	9112	7080	5938	7160	11011	9498	8054	7596	7682	3512	4589	2877	4965	4531	5189	6001	3857	8027	3113	3605	3041	3829	3323	5831	4086	3015	3378	4388	3100	2817	4603	4397	3375	3448	4214	4861	4445	4343	3054	3005	3236	4019	3493	3141	1986	4139
SM 34:1;O2_719.56859_6.107_[M+H]+	40460	26462	26269	36095	40122	31216	44064	40833	51857	36155	37106	41468	18935	18157	19140	30840	33693	25244	25414	22842	36485	18509	31114	20869	36655	25577	24631	31760	22254	36835	30489	20331	30019	40027	30486	33573	15651	18770	33525	31681	38847	29917	14407	19777	23719	26795	20818	21824	31401
SM 35:0;2O_719.59538_7.053_[M+H]+	73881	57543	73067	84375	57429	65909	99459	84038	77692	78593	59280	71354	29078	40138	33118	54222	66775	49977	40375	47914	68396	40962	31749	56664	58077	47384	41046	37536	57171	50370	56880	35581	47581	55294	63659	50495	37767	61187	43447	65156	62921	52087	37418	47882	45026	34810	47020	37518	47353
SM 35:2;O2_731.57776_7.296_[M+H]+	172305	89995	92777	229891	202390	162154	165069	204180	157405	164038	182865	216374	102440	105553	103720	65252	154293	74017	124263	88903	187310	85605	72714	163405	220445	161964	178157	58971	132097	191086	108059	111918	122536	120112	139463	123418	50990	67278	144262	109008	208392	99746	57274	137340	162799	88422	115303	41060	84861
SM 35:3;O2_729.56258_6.958_[M+H]+	60265	19699	48702	44195	33284	7334	46947	68220	70183	49135	42085	82764	40122	20555	34485	17531	30970	27095	14608	21579	71304	11567	24868	20558	20330	19173	23640	22857	13057	24447	25829	17446	53664	22185	33119	37163	31982	31527	50428	19390	33867	24721	14816	20573	36102	24055	35199	14951	19571
SM 36:1;O2_747.56851_6.618_[M+H]+	43068	26139	33643	29572	25204	23331	23875	8505	30558	28514	17942	35888	17979	21794	20570	21924	18455	25325	19567	19917	29613	14093	18090	21753	17188	12748	26484	20182	23334	19503	20492	10432	19022	13732	19712	15485	12598	13439	26715	20736	18181	16942	15909	13442	15705	15689	22979	13606	18494
SM 36:2;O2(d9)|SM 18:1;O2/18:1(d9)_738.64614_6.686_[M+H]+	393361	406857	428955	377611	379245	410439	380117	365075	410658	423925	423854	400399	421822	462987	428880	423228	397178	404001	423379	413661	402581	437397	382863	388700	431915	435692	410229	405276	411223	440920	449380	433337	402961	432546	410882	396091	427571	426367	386621	398541	417352	405921	419704	413065	407079	406575	398579	415056	398082
SM 37:1;2O_745.59058_8.57_[M+H]+	663377	555926	646878	807446	462464	770018	741949	568612	431233	734267	584084	542974	434916	382741	90080	434985	556817	477834	569542	352271	509495	320708	333907	197186	683942	313626	377241	240188	594464	328445	439052	261290	192788	781048	241972	621039	163632	414274	279480	468896	629005	516974	280124	398394	279567	279599	430548	83541	190273
SM 37:1;O2_761.62673_6.456_[M+H]+	50425	26518	29512	39393	29961	30827	30347	28103	36879	30616	24271	30065	18998	19333	15504	19441	24960	18783	30230	23791	25521	16828	14253	18330	21678	24347	22285	13727	16918	23031	21091	17416	21041	20234	20463	19786	17009	21385	14103	20897	22417	21350	15457	17942	19007	14815	19244	12933	18046
SM 37:2;2O_743.541_7.216_[M+H]+	163838	288034	247046	2832	3468	233758	422747	290	292595	234266	223599	229790	186159	995	229421	333086	2412	388	145660	278702	206668	1497	337208	282767	719	197363	308029	356256	291785	319	402	883	102851	153718	203557	106250	148455	184700	284188	204679	155066	203033	228765	125229	170575	328935	234444	199270	439761
SM 37:2;O2_759.57358_8.352_[M+H]+	52930	82300	36664	67510	62578	78051	28740	115113	66544	90730	66090	65962	53239	39321	46489	68397	159490	41803	52428	47634	65262	55730	86975	54750	56383	43632	86596	86375	100866	65201	121681	44879	27877	56046	99057	31443	98649	96853	24961	86685	67022	37526	10725	131442	63339	33518	56446	26389	39785
SM 37:2;O2_759.65175_10.787_[M+H]+	40056	7467	8613	11795	14021	9486	4950	13198	29480	6148	19547	8998	18778	17185	11037	7415	16900	14063	17494	8831	15398	15289	8579	17094	6775	18503	6426	15425	17445	9880	18092	14924	15360	27316	10866	19686	15570	14859	23214	16499	12997	13130	15219	16601	15749	13258	16782	16534	12593
SM 38:2;O2_773.62308_9.235_[M+H]+	824023	600384	449564	1101578	576310	810288	1010247	1192650	493665	556320	788989	353360	401250	396181	325390	624077	725453	537390	603279	462489	631133	342791	347524	455932	923677	481398	601580	348338	506902	982591	555246	266937	947101	321723	261925	192148	358527	380896	575910	302365	287136	713226	320352	413016	317144	297856	409147	339472	460365
SM 38:4;2O_753.5896_6.226_[M+H]+	9455	11203	10040	8507	8664	11725	20371	10045	21817	8081	9212	11761	9198	4555	10281	18039	13056	12560	8247	13673	10696	9679	15909	11900	3711	9537	9478	14738	13718	3853	12455	8556	4412	9874	6854	9249	8302	9697	7859	7073	12212	3778	8488	10053	8667	12393	10919	9726	18920
SM 38:4;O2_769.59475_7.258_[M+H]+	96320	110107	52580	118938	114359	129897	196033	76367	144055	76599	84907	72064	73461	55315	82151	117043	217206	57401	56203	113452	56655	68422	96736	94354	161052	104459	96843	101323	117825	141927	106103	67227	118465	73285	101999	86090	77203	78051	85431	112764	85220	113846	87631	78203	84579	85450	73486	63320	99259
SM 39:1;O2_789.6576_7.48_[M+H]+	14347	11702	18243	7549	15133	23555	28717	29560	11422	18238	24212	26376	6241	10011	7571	8483	8733	9645	20273	14667	11973	11903	5015	6041	12025	9814	15823	9384	16987	12760	10704	3619	14134	5804	14877	14402	7256	3260	4714	15031	9337	13256	7069	2744	8581	16264	5723	6819	9239
SM 39:7;O2_777.62647_7.365_[M+H]+	26329	213	207	956	1499	946	604	560	598	205	402	197	221	340	139	219	421	122	82	122	325	99	125	490	420	291	462	110	867	493	547	13920	378	37	371	139	271	268	414	291	258	219	336	484	179	308	78	292	119
SM 40:0;O2_805.67753_9.592_[M+H]+	70131	63255	45099	64664	90498	57713	101709	63945	85048	50613	57713	56543	46821	22669	50214	46499	42296	55221	34005	54967	57292	42848	48988	63232	30811	44054	36545	32148	61253	34878	45860	42259	44247	32302	41271	26795	30249	45999	33230	45498	37839	41881	30641	41194	34026	28347	54630	37073	56343
SM 40:2;O2_801.66016_10.089_[M+H]+	97311	57794	74390	83142	81281	55489	93791	92365	73671	76310	61539	94866	32187	42594	31821	66802	44544	63958	55382	48479	72770	29576	37085	47901	65763	44349	60668	31211	54576	82999	59936	59627	62516	49648	55385	60673	29999	37434	58451	71714	47564	41241	32549	38481	53060	37837	44294	36876	36935
SM 40:4;O2|SM 18:1;O2/22:3_781.61958_7.228_[M+H]+	77490	71924	50162	74866	56178	68750	109933	60251	110231	55790	48706	74110	53363	39555	69179	92033	86196	60653	55299	91858	64426	56639	84174	81953	8919	80196	55312	85442	98727	24910	70121	51873	30899	56261	53312	65677	67645	66026	48859	61516	78997	19439	61759	63267	59245	69659	83119	74725	113607
SM 40:6;O2_793.59322_7.001_[M+H]+	8142	5593	10546	14539	7412	5461	18176	12441	27486	9070	13953	12055	3383	9077	5955	24309	7185	901	8399	9763	4912	16850	11092	14052	5501	8892	15556	6382	11446	3608	17609	18467	16143	10656	6057	8349	7118	20310	8766	576	8300	6548	1125	7876	7879	8660	4314	24341	22618
SM 41:0;O2_819.69169_10.126_[M+H]+	43910	51517	30696	38695	57743	50457	77476	36458	46875	32644	48460	47115	28722	17885	34357	40085	33193	30562	26094	40230	40929	28986	26578	36686	25762	31585	31450	20883	32566	29134	40796	38190	34191	29628	36614	25615	26971	29702	23150	39098	33766	31177	25689	30558	29122	18866	29837	22686	33612
SM 41:1;O3|SM 24:0;O2(FA 17:0)_817.67612_8.984_[M+H]+	40687	28449	31398	41796	36679	28607	45848	43311	42243	30002	30189	33873	17056	17057	16550	27574	23559	18993	24509	21863	31306	13497	17393	20952	25307	17986	23520	13330	22340	25093	18673	19721	24518	29627	26379	26885	14262	20276	24583	29440	29041	22441	13574	17893	20140	12467	18655	11510	23818
SM 41:6;2O_791.6101_8.353_[M+H]+	120593	97211	94971	111916	122580	119935	55317	119268	93302	102673	112095	109748	78360	61723	92590	114760	85977	92849	79609	100712	96355	57447	90991	77469	84701	80979	87574	83024	95122	89076	67662	67642	86066	78744	76857	73032	64233	79860	72173	71734	92151	101324	67844	78179	85793	75949	72569	61707	75020
SM 42:0;O2_833.70689_10.318_[M+H]+	93050	128080	67378	81069	115128	113238	182860	89519	143436	71572	91681	77295	71212	34888	87133	89492	66516	68367	50373	94931	85276	63391	78285	86876	39614	69143	64659	47345	90121	50542	76595	68971	68074	60147	59461	54156	59261	60859	49153	62045	70405	54540	63170	68761	55997	49204	95916	65076	100315
SM 42:1;O2_831.69171_9.614_[M+H]+	276639	200180	168851	214599	229284	175860	303776	229678	259386	173108	173741	186111	137924	81285	132264	190186	137758	178936	112788	142689	166753	107092	123308	141888	136448	111014	142588	116538	143275	140273	142492	117181	176248	140656	133194	140165	89761	107011	122978	136172	162370	157846	83718	103334	132608	100982	114165	90271	143152
SM 42:2;O2_829.67844_8.542_[M+H]+	79695	54118	55110	42059	57837	42716	84213	63905	72856	34785	52110	65110	30196	16901	28256	52377	49945	33709	25683	36174	50821	18350	30970	31767	73248	42364	43845	27682	42039	74389	80232	50070	54810	64316	61385	54124	34344	22226	49162	72420	63511	45028	15840	17974	37399	32549	41397	25222	25021
SM 42:2;O3|SM 27:0;O2(FA 15:1)_829.67906_6.269_[M+H]+	16498	767	6977	1052	4763	8735	1220	7922	7116	1136	1694	20711	730	389	10810	767	3131	945	5462	751	16457	8498	11837	14049	4915	10679	7621	2491	7581	1068	881	7176	2684	7505	4762	3647	7882	8645	1242	3910	1468	861	2125	7827	2886	2638	5767	4724	15982
SM 42:4;2O_809.70056_10.167_[M+H]+	139287	129838	112937	126476	141651	125863	131777	17838	147575	124789	120541	129112	125023	113143	136438	132370	108285	114066	115129	142396	133683	128064	128328	149432	110391	144696	109376	98483	148986	115028	144961	138373	106422	123787	118151	106386	127101	148841	110167	130487	120081	121861	140073	143506	104895	110549	154197	135912	169443
SM 42:5;2O_807.63333_8.981_[M+H]+	29726	26468	23793	27165	21440	25387	31292	22001	29883	25100	25665	28640	21082	22615	22353	27563	21856	19519	25715	24293	24892	17958	16947	21257	27828	24098	28562	19958	23973	26200	30901	31709	23831	40132	28185	33109	23680	29610	30906	26647	30018	25536	25059	29130	27099	18286	20962	18610	25260
SM 42:5;O3|SM 26:3;O2(FA 16:1)_823.6487_9.112_[M+H]+	76787	56349	55903	58680	51225	26382	84887	51390	57186	50717	47505	57831	30819	42710	44187	57269	7136	49440	22655	55212	61412	36861	43052	57597	39562	39780	53235	36989	41406	2217	44253	35368	55824	20162	29773	38772	38292	52315	14557	57442	50136	52414	16566	32007	40191	30927	44846	36007	43752
SM 42:6;O3|SM 28:4;O2(FA 14:1)_821.62376_8.113_[M+H]+	73688	42733	65801	63769	44779	36826	71329	65785	42423	50225	39506	32804	24112	24892	21916	44274	57534	17916	44321	40116	28371	25510	26240	43446	56529	35289	41601	20701	52974	57602	41174	23442	52182	44974	36053	42462	27540	32182	35586	42310	39780	45372	24327	33636	31783	17043	22951	28047	20230
SM 43:0;O2_847.71941_10.288_[M+H]+	21053	23078	17908	20800	26896	21927	39153	21179	23916	15825	19657	21787	14272	5915	16700	17143	14353	17431	7388	18955	20549	14390	17218	12635	8014	14200	10815	13558	14711	10468	17193	15388	8448	14477	12236	13413	13377	11759	16370	14086	17568	6981	13715	14908	12857	14774	23543	16011	14412
SM 43:1;O2_845.71905_10.133_[M+H]+	76053	60321	50859	68769	71168	64291	77166	59099	76403	59113	49267	67471	39796	28278	36826	54619	45688	40289	49592	57697	69939	29476	38449	49688	45262	50925	43152	28818	45028	51261	45441	38050	42937	46944	48647	47627	32527	49134	36380	54361	64242	44551	36092	46507	35307	25013	36163	35483	62972
SM 43:4;2O_823.66275_10.352_[M+H]+	87650	107347	88180	106624	82337	110260	130931	87543	122156	98975	89481	98195	71932	67128	86830	95402	89485	81060	88064	88978	114245	72905	78315	89426	79213	92553	81368	73044	100612	76078	112069	109883	79123	107724	95467	100833	76054	92557	86606	93416	102475	81384	86307	99485	84373	70608	98976	79429	104434
SM 44:1;O3|SM 28:0;O2(FA 16:0)_859.71682_10.447_[M+H]+	12074	1824	11349	6859	16469	9961	16888	57916	25162	3210	12963	13396	9314	4548	2478	13265	12844	8682	6751	9168	19298	6173	2411	3059	8913	12600	8722	5672	10351	11228	2227	3694	11179	14917	9165	8799	7048	1810	6009	1525	3081	3783	7422	3582	6747	6467	4352	6666	2129
SM 44:3;O3|SM 26:1;O2(FA 18:1)_855.62738_8.211_[M+H]+	11854	7088	984	586	1220	1730	13885	1417	5771	1937	333	1523	2535	354	8275	4987	4000	6065	1885	11329	626	7094	9947	8002	271	3288	651	3769	9099	374	362	248	560	488	146	306	4093	1041	74	1621	338	128	5213	3559	215	2832	10686	5071	6999
SM 44:5;2O_835.59988_8.795_[M+H]+	43936	40355	56597	59407	47922	34552	47439	61341	31588	59400	41783	40286	26893	52495	36748	38737	47354	32464	57707	11933	37987	30554	38068	39801	36657	31347	31706	38437	39504	34019	30232	30287	42912	24794	44410	29056	35531	33258	30334	46107	33612	39027	34387	30857	27751	38013	33961	33207	30157
SM 44:5;O2_851.70806_10.361_[M+H]+	23492	31063	36387	59171	47733	36423	59016	54560	33999	54395	52386	40272	19568	22155	19702	36235	43057	22607	26781	24322	41576	17980	29174	34282	53071	22688	24302	24734	33236	48046	39594	21958	28312	37656	34629	31083	20803	32095	26359	34798	43852	24392	16431	21113	14146	17684	33810	28980	22751
SM 44:8;2O_829.63015_6.93_[M+H]+	10325	5999	11658	12062	11073	9275	11278	12419	12681	11134	11143	8686	9538	6843	8771	9728	8252	11423	8847	9852	7247	7088	8803	11769	7358	4385	10730	10472	9419	5361	9693	606	5254	261	6128	1967	736	2313	5436	6123	9634	6222	3706	559	7501	8992	8127	8411	10406
SM 45:2;O2_871.73291_10.141_[M+H]+	98222	70804	75392	95363	81175	85296	101897	94122	103835	80432	82403	75744	47653	43007	41065	71563	55579	51612	67088	59980	77842	30206	43785	55277	74978	63376	82290	37022	57836	78583	77181	54211	78197	91642	72994	69995	38305	49509	61379	78204	81567	76692	38016	55437	59937	34254	39571	30683	93456
SM 45:6;2O_847.65752_8.573_[M+H]+	158756	80027	40934	34707	90799	123336	109749	19813	114173	37720	87295	179527	96585	76721	37775	94074	12553	159556	70199	50878	140769	63136	51745	89374	19114	75080	147183	59863	105182	8898	121046	56379	18418	110696	21828	102067	99995	138140	132933	19157	104317	24786	68889	98998	71550	50706	88899	69792	37615
SM 45:8;2O_843.63857_7.467_[M+H]+	296987	262287	263363	269041	297220	306719	289772	284202	266680	289467	137058	282448	241849	227425	269692	245849	234525	283310	256494	280738	259852	240792	287095	235661	259583	238788	241516	307752	243369	266605	228771	212213	275985	255212	240264	256384	196379	141929	254469	232355	264326	264414	215021	202741	252498	294623	213197	244997	270601
SM 46:6;2O_861.70383_7.986_[M+H]+	14844	4147	16462	16462	15492	14989	13622	23534	14433	16469	12552	16716	10949	11578	11677	11903	12956	17677	11788	10118	11558	8757	11235	12030	9444	7876	12568	12401	10120	11706	6720	4839	12019	12992	9328	6900	6769	7362	9638	8495	8958	10232	4920	6603	7767	10585	12376	5609	9174
SM 47:8;2O_871.6708_8.752_[M+H]+	50015	65355	73137	97880	70429	19378	80008	93451	75537	101920	64410	51252	51776	54931	46051	38570	60090	58743	73421	47711	59897	33277	43534	64028	45914	34938	41141	40351	44906	46000	43670	18285	57456	41833	56023	32157	47227	38826	42017	56986	54703	49950	26633	37313	32258	50485	45562	44629	51058
SM 48:8;2O_885.70313_7.389_[M+H]+	6662	8807	12560	13302	9904	5819	10893	9665	4365	7906	12644	4752	4254	7082	2529	6225	7899	4620	6416	5846	12636	3595	6343	10307	7952	6689	8387	4468	8548	12096	5225	4596	5945	3885	5668	4723	4972	4979	11898	2346	10059	5383	5005	1556	7559	4237	1680	5987	4375
SM 52:3;O2_967.81667_11.1_[M+H]+	20376	13442	24221	24444	21613	18517	21407	27799	21822	21125	16011	22828	13173	10986	9594	13572	18618	13100	14799	16178	17437	10063	11059	12876	12942	10745	12830	8655	14583	12177	13307	8191	10070	13323	11907	11865	9508	10250	13877	15676	15437	8739	9241	12299	10666	7458	10469	8906	11251
SM 54:3;O2_995.87831_11.945_[M+H]+	14761	14912	29090	31088	11519	12808	18184	22879	24424	22305	7646	12500	6165	23038	10132	19615	30735	6971	26167	13826	9254	15446	15492	12408	11397	9583	9877	12887	15846	12653	8326	13867	14667	5829	21044	9121	12044	10917	14955	28036	7480	11063	15560	10247	10426	15321	14574	11178	11651
SM 54:3;O3|SM 36:1;O2(FA 18:1)_995.8429_10.824_[M+H]+	4714	1197	20127	2519	6297	19831	10829	33281	11261	2345	9733	7726	351	5915	888	10929	3321	4502	11947	5631	20546	8106	235	3448	10065	5330	4581	2479	5698	5545	1015	2005	14758	1800	12128	625	3735	2396	23821	1978	236	2866	1127	1652	2106	2554	1782	461	631
SM 55:1;O2_997.88983_12.144_[M+H]+	19515	6719	23257	28361	6666	22134	12790	28252	22266	21323	5380	7028	3335	27809	11307	8889	32543	12533	29103	8095	6024	21407	13226	5592	20189	12689	8737	20832	16207	12900	4180	12358	26599	8161	26624	5544	11905	6791	21893	29263	6484	21692	14317	4318	11639	11502	7261	13814	12956
SM 56:3;O3|SM 38:1;O2(FA 18:1)_1023.876_11.68_[M+H]+	10301	6901	11856	7264	11596	8037	9122	12708	8883	9093	10593	11223	7830	8294	6052	11236	9403	7690	10335	8627	9599	4572	4807	8756	8202	6067	7519	4281	9519	6535	6091	3527	7070	6194	5724	7264	3957	6762	5076	7752	9603	7582	5587	7214	7592	3988	5900	5888	5289
SM 58:2;O3|SM 40:1;O2(FA 18:0)_1053.92702_12.355_[M+H]+	24917	30961	20789	33336	39010	36847	43338	16805	30566	29889	29213	28711	19781	17641	23235	21814	30050	22729	26923	26045	29361	17285	21652	23413	19848	25538	18760	14472	27614	16317	20692	20552	23816	24229	25139	22222	22136	24317	11222	29933	31956	21657	21265	24379	20104	11303	20632	16423	21731
SM 58:3;O3|SM 40:1;O2(FA 18:1)_1051.90814_11.981_[M+H]+	25632	20588	20355	29025	27388	22996	22305	23591	26759	22974	28367	28784	23837	17018	19191	23779	24386	20284	23277	23001	28295	14257	12164	15969	17566	18433	21325	14696	17357	20198	17053	12416	19315	17887	18367	17712	11643	16123	13959	18200	21459	22530	9825	15470	17261	6749	12129	12393	11716
SM 58:4;O2_1049.88937_11.73_[M+H]+	23737	19397	16361	25438	32189	24135	29408	25006	20460	21698	29091	27049	16457	13695	17260	20880	27525	19885	16003	21004	23213	8034	14625	20360	15382	19235	14638	10167	23426	16556	16671	11966	14271	17139	18677	16351	11983	17966	13390	20971	23258	14772	14594	18813	17058	11249	15762	9581	17155
SM 58:5;O2_1047.88245_11.478_[M+H]+	8685	8726	5644	8994	7163	8290	12509	6937	8732	7073	7002	7217	5392	3767	10713	8965	18865	8583	5769	9274	7170	5678	10289	10145	3551	6273	4275	9482	8154	3340	6869	4196	3345	5787	6608	6253	5258	3008	4161	12757	8464	2988	8773	7309	7271	9797	9949	6642	9494
SM 59:2;O3|SM 41:1;O2(FA 18:0)_1067.94584_12.515_[M+H]+	12818	20041	17934	23618	22005	25512	32027	15463	20022	18785	17811	21739	10603	10713	11739	10881	21767	15304	13992	13460	20408	7540	12741	13039	10252	12578	11658	8653	13267	10720	12612	11509	12790	12054	11067	12966	10721	12218	10925	14886	17997	11234	9823	11449	13239	5673	9575	7554	10406
SM 59:4;O3|SM 41:1;O2(FA 18:2)_1063.91019_11.899_[M+H]+	9806	10360	8495	11419	11601	9672	14498	12880	9298	8915	15439	10427	7422	6394	7809	10245	10178	9441	9063	9530	12550	3492	6403	6166	6518	6980	9322	5398	7873	6253	8602	5987	5478	8531	5332	10616	4897	6089	6082	8011	12331	5451	6729	7074	7931	4939	5220	4303	6992
SM 60:2;O3|SM 42:1;O2(FA 18:0)_1081.95637_12.64_[M+H]+	28661	24707	25122	30560	33114	31105	40621	25157	21649	28317	20917	23795	12897	13238	14492	15375	26097	18136	15826	17158	21560	10227	14589	14745	13163	13600	13255	9933	15598	14717	12428	12374	18620	14620	13508	12915	11380	12845	12738	13945	17916	12426	11952	13693	13934	8969	14786	9874	14413
SM 60:3;O3|SM 42:2;O2(FA 18:0)_1079.93961_12.337_[M+H]+	41906	37419	32513	38811	42723	48244	42592	33474	40148	38375	44821	41927	30792	27314	26327	35760	37004	34527	32354	34665	35002	16596	23053	27063	31151	27592	33414	19596	29071	32491	31237	24657	35222	36155	27306	38159	25674	25707	28250	32102	47263	39494	23706	29744	34441	20878	20557	23149	26105
SM 60:4;O3|SM 42:2;O2(FA 18:1)_1077.92418_11.99_[M+H]+	36974	18949	22497	35736	31688	35001	26964	27138	30541	31766	29036	36574	26399	19779	17822	24671	31331	33135	29581	19241	36391	11893	14104	24499	28770	21110	26633	20790	22325	33110	23689	9982	18318	27643	22881	23924	12134	13545	22562	23811	25597	24612	12077	14875	24395	18574	15531	16274	15688
SM 60:5;O2_1075.91141_11.738_[M+H]+	25414	19089	17641	27189	31875	29745	25922	24751	23943	24367	26307	28090	17332	15210	15886	25605	29060	24300	21857	21557	25241	13117	15241	18616	19945	17089	18332	17794	19093	19774	20128	14375	16100	21746	18168	23681	13857	15809	14555	20083	27379	16602	13502	17304	21527	15220	11343	12407	14161
SM 60:6;O2_1073.8931_11.523_[M+H]+	8297	8051	5095	9470	8589	9339	11079	8163	6627	7550	7244	8092	5392	3899	6836	11049	11017	7277	7242	6196	6586	5840	9167	5621	3286	4817	4494	8309	7374	4183	6371	4643	3351	6731	6598	9685	6004	3664	3706	5781	11594	3059	6012	5048	7241	7658	4699	4770	5628
ST 27:0;O_371.35618_12.112_[M+H-H2O]+	1216555	1223250	763593	1321090	1311481	1185723	1455071	1182359	1228556	1255543	1077118	1457037	1122856	935511	956694	1217583	1063209	1126928	1023999	1018284	1452220	928261	1108200	1047338	903574	931189	1143367	977368	1062569	894663	1148549	842582	958480	1247204	992736	1118983	984261	1145081	1102383	1038031	1166637	933760	936257	1118690	1020331	926483	1032488	917467	952255
ST 27:1;O_369.34977_12.088_[M+H-H2O]+	19038662	19283872	16615395	21134013	18899291	23416616	23946471	18573525	25536167	21570233	16328780	19069661	15800893	13532575	15179534	16350032	16925698	14650153	14559776	15256871	18250507	13009355	16902558	14424670	14105413	14758765	14161106	13543989	14354723	14186746	15728982	12975652	14204464	16420013	16637127	16419646	14510205	16556078	13419357	17504572	16983873	15559020	14950956	15697259	15216107	13282820	15223288	14614716	15395541
ST 27:1;O_369.34984_11.273_[M+H-H2O]+	41322	37174	38366	49174	34863	29948	49601	54359	35995	64680	43562	37016	24818	30279	3091767	31638	33410	31044	34349	28722	31768	22938	23553	28187	25078	26878	27167	3616813	27209	24836	26743	23799	29559	30903	31531	33520	29059	25667	30871	34667	35153	27859	22377	22733	22575	3450721	26669	2470811	24758
ST 27:1;O_369.35041_6.671_[M+H-H2O]+	60916	43932	47250	62514	54827	55527	69550	63164	63568	54953	48125	53235	44773	44488	46619	53394	47494	56573	51443	55353	46483	45398	49258	50734	42885	45131	47915	53787	48552	48605	44560	35693	53188	43125	47951	45398	46189	42579	46319	46456	47645	47748	41464	44763	41125	51765	44324	46041	60584
ST 27:1;O_369.3511_3.85_[M+H-H2O]+	17528	11473	10357	11027	14978	14773	17917	14533	12899	9190	14201	12483	12223	6857	11054	15886	11930	18526	8743	11148	14694	11728	14821	12025	8371	8651	11303	16229	10104	8841	11373	7787	11699	9463	8871	10849	10422	9602	10751	9314	11613	9424	7274	7786	9172	12445	11559	9679	11361
ST 27:1;O_404.3874_6.668_[M+NH4]+	43727	35557	32322	46126	35322	37132	46014	45930	45279	41874	34011	40767	27158	25463	27484	31314	31163	36158	33827	34498	32357	27450	32408	33997	28421	31476	29932	33765	30784	27199	27839	19679	31662	29988	30875	24736	26865	25293	27675	30710	27321	28450	23266	26262	22627	30406	27624	24823	40161
ST 27:2;O_367.33425_11.822_[M+H-H2O]+	318635	221120	148875	228598	292247	266901	318184	209681	237953	225254	173584	233139	232465	128051	165933	203672	121491	196000	148830	156021	200721	135083	159570	244029	146106	152262	180512	112122	298720	161391	234989	91183	183135	148584	148235	148790	136940	134975	121161	164664	147509	162530	136879	138618	115017	113684	172560	148511	173560
ST 27:2;O_367.33445_10.798_[M+H-H2O]+	26501	14458	17384	26012	14993	14888	18061	28335	18059	24532	16533	24519	12595	17821	13825	13838	15172	14379	18110	13493	19555	11485	16246	14968	11323	11788	19188	15395	19004	12653	12175	10163	13301	16035	15716	12904	11640	14408	18869	16327	19545	12010	11966	12444	11663	17828	13157	12085	17056
ST 27:2;O_385.34346_10.872_[M+H]+	10565	13020	22524	36428	13440	17446	16944	28287	11659	21361	11009	17077	10035	15742	7014	10285	13110	13926	24852	9209	15938	10595	9899	5533	12507	9771	16696	8592	8372	13645	7513	6283	10518	24908	14028	10503	8590	6878	20401	14678	11910	7934	8286	11112	10985	8608	15855	9875	9801
ST 27:2;O_385.34482_6.322_[M+H]+	8869	5514	6536	8471	6502	5808	8674	9221	8713	6802	4977	5795	4404	4267	4061	5773	5909	6025	6418	5258	5207	3438	4697	4757	5051	3746	4961	4869	4725	4927	4421	2497	5670	4898	4151	4066	4203	3971	4831	4934	5186	4605	3686	4111	3767	3915	3675	3594	5662
ST 28:1;O_383.36464_12.191_[M+H-H2O]+	126654	130739	82958	79145	174389	144199	147916	100651	103500	73304	143294	125002	103418	111268	105393	155058	194325	116349	135351	114182	118251	113390	80237	88621	414875	119134	98366	78901	87601	441771	110268	121451	368315	138067	224476	211786	112634	149784	133363	216705	220658	375810	92644	139379	151658	73516	153670	98647	101878
ST 28:2;O_381.3485_11.926_[M+H-H2O]+	56652	50469	35670	56462	77253	70508	75757	51429	51501	46570	45249	63798	39875	39006	39086	58649	63873	49139	43521	39064	56542	36727	34067	34538	151355	41834	42550	27243	40342	143739	45485	41417	167231	62345	97274	74176	35364	51309	50348	103512	84787	165285	36205	52606	58195	26904	52531	30923	38159
ST 29:1;O_397.3804_12.462_[M+H-H2O]+	125478	89390	181182	188552	270312	122615	119929	197645	89795	194725	209677	177807	264092	196361	89814	160912	153676	231829	249996	102015	179426	109395	117361	130075	297647	114217	90372	92840	127154	323391	62314	90694	197298	169216	129272	112034	76189	91994	136873	151654	172531	191843	72657	98210	137959	99519	180902	133857	82381
ST 29:1;O_397.38076_12.26_[M+H-H2O]+	182067	215151	175258	199394	428087	296880	241174	209133	180556	190722	344301	259062	245677	231780	169305	273536	303170	355179	270994	174596	240218	192697	158942	179257	624916	208171	151116	168004	189358	656540	126320	199503	336501	312959	293724	266148	193032	232053	281723	322885	272830	310213	188020	229457	280401	144015	297727	155311	156230
ST 29:2;O_395.36531_12.113_[M+H-H2O]+	48624	42055	56440	55775	75800	54947	49574	43545	45917	46731	75560	56042	65090	53088	35413	70445	82209	57561	59548	35028	50532	49638	45693	41519	188740	49518	33665	35187	43522	168020	31115	40107	70083	59400	80129	53184	40733	46656	55389	80340	57963	102632	43830	45197	57510	36954	65979	36545	40435
TG 10:0/16:0/16:0_740.67288_11.336_[M+NH4]+	13848	14535	56937	29198	14186	16069	16848	89183	15785	23220	12192	15895	14841	15689	14708	10989	16553	19144	11911	13613	12444	9743	11128	12696	16011	12930	11237	11366	11508	16493	13292	9647	19248	8788	14390	9640	13161	12973	17216	12131	13414	11358	10168	11391	14695	12430	19851	10981	14898
TG 10:0/16:0/16:0_745.54096_11.707_[M+Na]+	12160	1705	165	8973	5302	263	4551	9943	176	536	156	726	42	109	136	233	65	398	137	438	245	223	108	332	217	292	329	183	244	144	230	362	30	210	0	79	97	282	112	71	336	304	128	70	90	368	194	165	165
TG 11:0_15:2_23:1_837.67916_10.517_[M+Na]+	202573	223286	178138	201561	189743	198772	291585	213122	368857	212048	187014	231791	172364	135466	172301	184022	163255	145653	178499	187861	229168	132271	193577	213455	157245	214737	212671	150470	207965	144522	203057	187530	152310	200587	168679	166028	177879	186944	171627	178048	185427	155709	189753	201010	166131	142258	207674	180078	356148
TG 11:0_17:3_21:1_835.66445_10.156_[M+Na]+	278803	219171	213253	233815	199354	232832	242074	219944	238355	240711	227471	205102	216590	216932	184037	226862	205734	205572	219943	192450	217694	173740	173860	198396	239683	194089	241294	181247	195507	241317	255695	214194	235736	286920	243699	273018	208110	209102	217034	249724	221462	262938	208391	214129	252211	198398	198260	200865	261027
TG 12:0/16:0/18:1(9)_794.72009_11.651_[M+NH4]+	161258	167514	769115	503083	143034	102267	139953	924520	113888	521158	95799	142860	148612	300542	126717	74041	164270	157296	268650	94667	107873	64146	88347	100342	182995	98846	91628	110754	153325	254049	117950	102129	289790	70556	141956	63401	73476	69001	140419	109703	109043	143286	62269	94852	109824	112049	171903	115045	149782
TG 12:0/18:2/18:3_814.6642_11.116_[M+NH4]+	34413	43536	75261	61325	23060	30934	53967	93309	79205	34495	19189	25018	16261	21751	31315	33647	69009	18942	24672	37508	25860	19016	24702	28215	26010	35280	25915	39926	30761	21634	25640	34363	26729	6641	30377	16969	24515	30746	36559	54209	25082	16715	42757	27114	31741	38223	37008	24149	36433
TG 12:0/18:3/18:1_821.66071_11.291_[M+Na]+	20980	24011	33187	33835	21508	14727	15247	23994	8721	28019	13555	12137	20600	22204	9029	9195	9269	9917	16928	7844	13623	6105	7251	7897	13535	13473	9397	7416	13508	12775	17255	15941	15198	9478	13185	11344	8525	4738	16238	7554	17118	12426	5436	14752	11341	6280	6926	13489	10044
TG 12:0/18:3/18:3_812.67327_10.95_[M+NH4]+	16165	25934	32362	35464	14099	14164	23018	46116	58786	15968	9549	13217	11759	9210	34904	26024	61269	17562	10493	21992	10567	16248	38163	24264	9889	20992	11376	63574	15412	7276	18162	28599	5533	7031	15609	11411	11531	20239	13662	39831	12495	5993	52815	23177	22003	57101	42080	20644	35206
TG 13:0/14:0/16:0_754.68926_11.444_[M+NH4]+	12813	9853	55433	19010	8339	13224	10636	79340	12854	24163	8025	14472	9262	17620	8823	7364	12950	13314	10580	9604	9870	6565	10534	9345	15212	10492	9345	7336	8708	13781	9895	9456	14515	6986	18380	8298	10635	10407	17395	8321	8118	9121	10223	9690	9599	10316	13254	7835	11012
TG 13:0/14:0/18:1_780.70386_11.503_[M+NH4]+	29547	23685	110248	62554	25841	24401	26249	148176	23553	61215	20770	25994	19894	51944	23493	15243	30532	27736	41724	18936	24082	14370	19810	22055	32034	21713	21162	20476	23197	38784	20606	23614	39033	18492	38924	17219	21105	19996	31566	25741	20027	25309	21187	19405	26232	23631	32315	23874	25870
TG 13:0/18:1/18:3_830.71961_11.412_[M+NH4]+	48837	52886	233249	147866	37535	39617	58823	115447	73335	87844	26007	30260	28705	75824	33241	27736	82986	28350	56728	27495	30054	18854	33015	39417	27687	39386	23775	32794	38357	33584	37988	56709	32824	14848	56858	21541	19761	25913	51586	57742	27778	23481	37199	30378	35175	34348	42850	29747	31562
TG 13:1/13:1/15:1_725.55551_6.448_[M+Na]+	243652	208905	217909	212858	173887	204790	156590	157876	164423	226627	187840	199574	197179	226679	166933	179334	189513	161890	222492	173705	211073	180250	110112	178692	239423	215628	187472	124092	184951	231053	236831	225096	198525	226372	202585	228342	195641	232543	164137	195920	198774	224002	196495	213490	184360	129946	181446	161925	134709
TG 13:1_13:1_14:1_711.54016_6.009_[M+Na]+	26943	36003	50437	34784	29907	32391	38961	47794	42182	46840	38672	50209	29637	27245	28442	36436	37637	32981	38542	25808	47745	27702	23967	31541	33743	29925	32372	23435	31271	35483	37904	28741	34596	36620	41032	38373	26190	36545	34098	36676	42908	34174	27578	34503	31493	24516	27824	26336	24083
TG 14:0/14:0/16:0_768.7036_11.604_[M+NH4]+	35434	35169	168639	115634	39825	26710	32923	183326	33958	84756	26389	44045	43871	40495	31037	20986	39623	38357	35176	27700	30305	19345	27763	25228	47085	32320	23011	29239	38008	48160	32132	22191	51709	17385	37289	19455	23093	24844	40976	27710	36054	27216	23508	26926	24449	31963	48050	25345	32840
TG 14:0/14:0/16:0_773.65757_11.627_[M+Na]+	5822	4121	8396	10653	5479	3356	2720	12138	2334	10361	5372	6796	7571	4882	5722	1356	3946	5702	3914	2441	5260	1083	3841	4137	5650	6104	4203	3232	4084	4571	4989	3363	1998	5623	2824	3371	1887	3127	2566	2281	5454	5328	2868	5042	4242	4454	5804	3925	5411
TG 14:0/14:0/16:1(9Z)_766.64817_11.378_[M+NH4]+	36537	35787	128204	85860	30568	32332	34864	215642	28309	86124	22384	33171	27085	49140	30357	16226	35581	43843	43330	25542	26592	15555	20999	24210	38281	24130	24727	23099	37036	40798	23986	22108	59017	19012	37436	18493	24401	16683	39190	19256	25636	25361	20083	22768	30732	25647	37935	29440	35880
TG 14:0/14:0/18:1_799.67485_11.65_[M+Na]+	16507	16908	28192	33208	14508	10081	10336	48024	7583	42687	13099	16379	23033	21986	14755	6163	8732	17282	18672	8095	14002	6133	9865	9282	19235	10772	13286	8673	10453	22307	14338	10185	18573	14045	10589	10971	8611	8992	8414	8895	13147	13534	8874	12306	11427	9975	16356	14301	16601
TG 14:0/14:0/18:3_790.6882_11.247_[M+NH4]+	49248	76957	212430	142934	42193	47094	76993	162903	89005	84923	29336	44258	39913	45502	50527	47444	101660	41011	42862	45868	37105	32186	46912	38961	39337	52464	27152	56819	49822	35524	43727	58899	48460	17228	49270	21253	30101	33922	56815	50372	36671	24647	55781	49205	46740	50594	64979	43451	51289
TG 14:0/14:0/18:3_795.64353_11.248_[M+Na]+	11585	11276	27170	20593	10477	8238	7791	22444	6201	18733	7837	9856	9638	11540	6436	5068	6830	5855	9786	4822	9527	5055	5895	5307	8815	10467	5427	4736	7132	9398	9040	6927	10027	4996	7948	5426	4990	4492	9455	4999	9159	6373	4318	8134	7360	3902	7336	6767	6496
TG 14:0/15:0/18:2_806.71907_11.558_[M+NH4]+	68503	50303	211074	140576	48996	55150	57320	138559	53041	109982	35154	52494	42278	101437	35285	29331	72532	38566	72079	31714	47363	32805	30714	37183	64729	42495	42268	29323	42254	80208	35675	43213	73000	38828	84594	33086	44701	33555	60310	65828	35061	62571	36734	36818	47784	31635	49048	34080	38760
TG 14:0/15:0/18:3_804.70527_11.361_[M+NH4]+	61014	57341	177698	117176	48259	54805	68923	104216	65201	80049	39071	47040	39461	71081	41736	37818	79330	41080	49502	39442	42733	43777	34718	41290	41742	54252	30235	39760	35689	39150	43917	55537	45775	32260	58876	28813	37968	34511	50285	62963	39373	37216	40109	34289	41838	34530	53539	42156	30515
TG 14:0/16:0/15:0_782.72026_11.731_[M+NH4]+	32905	24459	125888	57593	25194	22695	30709	104696	28306	54333	18706	34590	28070	42532	17777	14011	27930	26313	25314	20527	18962	15201	17462	21703	32070	22965	18631	19813	18540	34063	23067	18526	25561	16563	32878	17963	20094	22633	29018	22005	21761	22465	20072	17660	22444	18281	34303	20413	20912
TG 14:0/16:0/16:0_796.73502_11.914_[M+NH4]+	94858	92754	413604	334397	98746	60033	85378	496164	102243	266059	61200	116610	138898	115112	79811	57898	113988	106436	103591	71057	68456	44821	61719	58871	143650	79838	53849	65074	99523	132814	92255	52888	134989	35340	80719	36927	33363	77456	83622	61071	90243	59257	54744	66256	60460	79596	125707	65168	95026
TG 14:0/16:0/18:2_820.73468_11.704_[M+NH4]+	594501	610127	1996276	1487841	449805	337962	552252	1749800	430102	1211631	308112	433816	458421	790780	305890	214256	769642	295529	699669	237377	356009	179086	240430	271285	753108	383327	298943	229592	455244	983678	365003	329232	1191394	195917	566154	249183	263523	270543	590865	561994	395790	647841	198482	369058	364927	220509	366220	314810	347106
TG 14:0/16:0/18:3_818.71924_11.502_[M+NH4]+	415044	533597	1645450	1001402	321921	228316	465724	1023924	496635	663073	205998	258740	350599	384505	295543	309835	693112	235938	319678	270152	213431	205575	372081	269415	280540	341447	150925	402402	362041	291550	365733	453286	364125	111750	311809	164779	158996	263200	327036	399067	322100	218192	356099	347954	314182	342725	398442	316772	323018
TG 14:0/17:0/16:0_810.74953_12.028_[M+NH4]+	37345	23426	143178	73462	27220	23766	25320	113704	37374	82447	21482	33806	28871	57080	18770	16708	41045	28617	37782	20252	22807	19180	17410	20531	40633	25558	18392	17626	24198	37441	25525	16886	35751	11042	33569	11475	17023	24208	33089	24136	16387	17772	21601	19863	25237	24731	37711	20478	18704
TG 14:0/18:2/18:3_842.71992_11.338_[M+NH4]+	296515	432759	714952	556361	218181	186940	406282	489358	474115	267921	147984	140125	175033	201298	174872	248483	684963	137995	199171	204441	162130	173739	224212	198725	174509	249645	145594	254036	246468	176711	263714	340978	254316	76675	263466	167417	163980	238628	274897	492784	264525	161817	298009	268031	266096	208999	275656	218524	204199
TG 14:0/18:3(6,9,12)/16:0_823.6753_11.503_[M+Na]+	59168	57160	102424	84311	48989	31085	36026	80643	30929	82719	34281	41331	57394	50213	37498	32904	42424	29785	41971	28376	34178	20841	39921	30015	37400	46040	25640	35120	35179	42008	49957	45797	38723	24192	31878	30842	20112	27273	30572	29491	44500	36105	34663	46190	34407	34035	47219	43744	38073
TG 14:0/18:3/18:1_844.73537_11.544_[M+NH4]+	977714	1293323	2604409	1961195	805395	557585	1095595	1900690	929092	1384756	558997	490940	844100	1021524	650166	607349	1193143	506097	901784	545275	515800	459866	646476	566848	586300	684229	413957	892950	828281	690019	918607	1202797	906119	330503	744680	489991	413848	451607	823011	865703	851710	562625	570336	850131	816248	753314	637572	876069	696957
TG 14:0/18:3/18:3_840.70411_11.172_[M+NH4]+	129386	296543	368694	359501	107110	78163	237439	252625	459751	116709	65603	64788	100120	71913	265158	254015	610808	101656	69827	159714	63316	129257	364109	204272	42544	172630	52602	502378	127875	34007	159970	366887	59363	35094	91035	72983	71377	201719	99467	334214	144463	33304	414992	217519	200303	472591	369775	225159	239428
TG 14:0/18:3/18:3_845.65996_11.169_[M+Na]+	29471	45768	50654	55130	25461	17425	32877	33131	38525	26371	17162	17205	21782	16477	34415	31473	50859	19759	16575	21533	15017	22300	40454	30454	11880	30866	12915	39724	23015	9611	34052	49853	13219	10743	17733	16152	14266	24125	17901	34380	33257	8372	37102	38808	33229	36530	37756	34501	28583
TG 14:0_14:0_32:7_983.81142_10.478_[M+Na]+	25922	21298	23265	27082	24947	23654	29576	31491	23405	24760	22260	19605	12540	13338	10675	20248	23073	16182	17923	14035	19108	12525	12339	12618	21733	18288	11418	12942	12152	20334	11895	11006	16293	13537	15389	17797	13338	9466	14007	18800	24460	16074	11740	13810	14644	12561	12739	15213	14008
TG 14:1(11)_14:1(5)_15:1(12)_753.61175_7.343_[M+Na]+	4229920	4570659	4425650	4324844	4192771	4495545	4264242	4116006	4703336	4385651	4412546	4210293	4187871	4223384	4289722	4282051	4239023	4264077	4297964	4412617	4368081	4189693	4005131	4102374	4194631	4268522	4173972	4240521	4137465	4111026	4158606	4067858	4085944	4156229	4082199	4094534	4175613	4119485	4023572	4148777	4194229	4149952	3911505	4099755	4068703	4232810	4034944	4087866	4159308
TG 15:0/14:0/18:1_808.73419_11.784_[M+NH4]+	89101	81834	437412	262716	68251	66340	84134	434706	80905	249758	52480	95627	65670	242258	60377	42298	111361	85226	179096	57866	66417	40554	45067	69917	113030	59812	61096	50774	75376	142404	59370	54834	142449	44228	143270	41889	43308	45618	92825	87625	48418	83955	46926	46625	67030	51011	103573	57990	65613
TG 15:0/16:0/18:1_836.7648_12.083_[M+NH4]+	181062	117707	932881	460507	117513	109190	136710	928990	174309	498952	90482	136858	111421	497160	126532	73238	256895	177414	369889	116244	121274	91329	107552	149091	280763	113814	77648	126929	173544	364010	108598	100560	376037	60222	266655	45110	83705	114389	196138	206061	74806	141868	96007	71483	123220	137723	222626	112866	132461
TG 15:0/16:0/18:2_834.75108_11.879_[M+NH4]+	266996	203510	842994	523300	171790	180402	225019	637421	219793	478453	156505	220895	173273	442587	141613	129456	301496	139772	345460	123244	196807	124700	107915	165853	306740	195006	178956	132153	188065	366710	184365	179663	342728	126042	320273	137687	141786	144419	251052	317808	160816	236838	161995	161047	184519	127875	189577	147421	142665
TG 15:0/16:0/18:3_832.7351_11.633_[M+NH4]+	172546	165882	732904	469060	103038	107764	181526	378818	232473	310363	71479	121688	100959	221540	92355	99763	278393	96259	157612	92447	102345	75335	114763	132669	114990	132540	77237	122927	123644	123343	116620	154140	124090	40293	182976	51995	59326	108713	145285	219025	87362	96920	159621	94300	96641	108396	161464	95961	95528
TG 15:0/18:1/18:2_860.76506_11.919_[M+NH4]+	335203	286163	1161694	763441	219801	265478	363656	785083	401471	577638	193380	275951	161032	531049	180865	274160	529765	222427	410391	204049	231264	216750	231855	253994	363049	238127	222059	222974	291370	426065	215812	239463	443722	110512	502481	136797	180603	252068	403847	514144	167592	258576	274589	171523	202428	222215	291970	175130	181815
TG 15:0/18:1/18:2_865.78263_11.921_[M+Na]+	16484	14430	21547	43374	13253	8776	18953	94510	9704	52810	9205	13867	12922	17220	15491	8856	13707	6381	14192	10129	11057	8028	9466	10656	13863	9220	6578	7404	15610	32855	9916	11677	38027	4049	12848	5829	5461	9797	15407	15870	9080	11424	11346	7685	9153	12801	21346	15456	14910
TG 15:0/18:2/18:3_856.73458_11.463_[M+NH4]+	93299	102993	353198	240793	61262	79028	154758	217334	214304	124034	46466	64593	38659	113324	48449	72867	200300	53871	107636	73082	70998	62937	42665	92131	72141	97853	54916	54523	92162	71897	65971	95817	97915	22526	128834	35919	50192	71815	137785	206580	59072	48364	107028	59773	55934	57847	91806	51268	47482
TG 15:1/18:2/18:3_854.7201_11.279_[M+NH4]+	51164	88831	217187	200547	26521	30136	81137	139647	195679	53822	18916	31463	21911	36778	66529	68818	162216	36839	33763	54819	25152	43125	84651	92929	16990	64250	21990	125925	49436	12781	44857	112385	22894	9976	52363	15040	24620	59934	47459	169474	29072	11966	155427	53310	50527	116060	116883	49785	60149
TG 15:1_15:1_15:1_781.61642_8.943_[M+Na]+	57746	63650	61428	60162	53469	52146	66183	52132	71649	54216	52689	65816	47447	55171	52962	66395	58857	43411	60745	58411	63239	58981	49032	60342	59462	63157	51350	37008	69753	61254	60456	59703	52956	74567	65543	67218	58689	67390	54888	64230	68529	55832	54358	70511	54745	36530	54357	53194	55455
TG 15:2_15:2_21:2_859.68934_7.12_[M+Na]+	39594	35928	43670	44222	40437	24979	53332	41202	42371	37180	32024	33202	31958	29300	30755	40275	32608	37787	32956	35321	35415	7615	36907	33681	31311	21557	16709	34379	28012	27253	32601	22837	26521	15618	19938	25545	30797	29171	29743	29566	28512	23660	7622	19692	25848	33783	35312	28454	30099
TG 16:0/13:0/18:1_813.68797_11.72_[M+Na]+	17073	14264	18049	21107	11167	12844	8040	19054	9969	22532	11816	14834	10767	18370	8652	9648	8153	13114	14507	4732	11218	5520	5368	6562	6125	9292	9792	7531	10465	13340	15187	10695	9183	14878	12630	11829	7959	13353	11519	14823	12050	10256	8794	7034	9577	5874	9382	8842	18624
TG 16:0/14:0/18:1(9)_822.74997_11.947_[M+NH4]+	700596	708087	3753877	2284832	619451	381447	664574	5141814	547589	2693726	395942	655823	709335	1602295	731422	344826	925583	888802	1560324	501393	462628	324942	476690	521970	1178161	472248	390736	624906	729323	1434715	491262	466227	2047302	273211	849150	255871	329760	363570	809486	632297	434828	706623	289866	402384	532692	622796	1021815	607312	785091
TG 16:0/14:0/18:1(9)_827.70347_11.937_[M+Na]+	22860	19170	57669	39840	19402	9191	11924	63080	9757	45449	13055	18063	25008	39131	25197	11657	22832	24285	37185	16647	14839	13391	13232	15238	39168	17865	13934	20210	22191	31474	19314	22895	34617	12564	23013	9371	14484	12447	24049	17490	16348	23229	12901	17411	23158	20284	32689	22340	24938
TG 16:0/14:0/18:2_825.68987_11.699_[M+Na]+	58623	44444	74455	77061	37180	28213	30320	86028	14910	94221	37025	40020	45052	63855	25162	17614	34907	21926	47574	17816	33848	13118	19386	17622	68008	35934	30470	15450	26236	70491	37422	31054	55485	27212	32543	32325	25074	19897	31249	34741	38931	65183	16746	38167	38248	17118	31107	33362	32404
TG 16:0/16:0/16:0_824.76599_12.188_[M+NH4]+	158692	143147	599487	480589	156948	132954	154170	647461	224275	399043	126142	176051	217184	218787	164785	164205	260791	230881	213448	195301	127500	131962	152595	145471	301721	190282	91686	174527	170143	248850	143121	128602	270707	46205	189543	52811	77068	159720	200463	143883	109523	96011	131001	108957	112239	185461	218097	99789	166210
TG 16:0/16:0/17:0_838.78071_12.28_[M+NH4]+	51959	33151	194042	126504	33330	32618	60530	154920	85545	125096	21573	78886	38729	73339	35473	52644	77828	62581	61779	45655	36498	36188	40760	49656	104790	45844	18300	31850	38858	79828	35085	26330	56807	16073	85402	17975	22003	57224	62473	62265	16082	30414	37577	22173	32743	35109	62179	29132	33155
TG 16:0/16:0/18:0_857.75199_12.411_[M+Na]+	9374	7255	14562	15448	7906	7516	10307	13518	15134	16514	6171	9937	6606	8920	9420	14009	13510	10936	9235	10187	6870	12500	10958	9452	14623	12447	3663	8518	7225	14299	7754	7856	10922	3093	14867	3247	6538	17122	10586	11578	4548	7929	12287	6762	8124	8318	14095	6741	9571
TG 16:0/16:0/18:1(9)_850.78218_12.211_[M+NH4]+	2106571	1968485	9100901	6002626	1847143	1438069	2147609	12531080	1934051	7193868	1256856	2132647	2166624	4320758	2628594	1572052	3384802	3174208	4899289	2407268	1540908	1807978	2496927	2201077	4273020	1484931	1209167	2787471	2593964	4818909	1294997	1454310	6436979	834745	3820490	804278	1373911	1661187	3002279	2609655	1203143	2200527	1144528	1083094	1637933	2558341	3506902	1865269	2390753
TG 16:0/16:0/18:1_855.73679_12.209_[M+Na]+	22208	20794	41375	34618	17250	15355	16535	53112	18619	45029	14316	15954	24173	40229	34081	15526	34637	30244	36669	23264	14397	22406	23186	25093	36615	21244	15191	34225	26132	36310	18246	27082	34457	9267	35584	13023	22763	21387	28053	28028	14614	22264	18469	17462	27650	38432	36977	29337	32276
TG 16:0/16:0/18:3(6,9,12)_846.7513_11.782_[M+NH4]+	2244835	2894858	6859161	5141835	1898425	1429733	2642087	5842304	3024376	3702466	1318915	1400307	2294031	2117753	2088893	2243152	3961536	1558796	1949539	1827583	1262068	1351121	2727444	1748273	1818150	1801583	995486	2586178	1870220	2054504	2023270	2616223	2438601	705696	2045861	993071	1033525	2083540	1773852	2795192	1832123	1564295	2478074	1815906	1692781	2428387	2457622	1759009	2014236
TG 16:0/16:0/18:3(6,9,12)_851.7056_11.76_[M+Na]+	145230	140901	161077	164076	116359	76661	90313	154205	95090	148133	92864	83573	147605	111523	103513	93259	144828	75485	91389	75943	86153	67592	106299	80406	106041	117754	74120	97967	78278	109905	134788	154616	90211	66850	89858	87318	64801	121654	74484	118572	127013	102711	122112	126511	122540	92153	103145	93784	97467
TG 16:0/16:1(7)/18:1(9)_853.71855_11.962_[M+Na]+	32378	31404	52967	37983	30168	29001	20536	66940	17122	42904	21992	21105	40095	57176	31219	19678	31854	26718	47573	18113	19268	22935	17237	19246	49351	27440	29812	26838	33579	53092	29533	37763	47473	19693	41450	24307	27316	28798	41970	37965	33148	41036	18439	31148	33593	27608	34440	34617	31953
TG 16:0/17:0/18:0_866.81291_12.385_[M+NH4]+	63573	32743	366664	253106	37932	46181	85503	491283	102459	233473	26663	137835	25825	165344	60933	132062	144635	114328	146633	64248	73087	94750	52009	98805	136116	76250	37033	84683	65039	179268	27171	36592	165528	22662	147082	24319	29688	109682	79218	124766	25287	51145	48070	27041	40035	59075	104772	41367	67802
TG 16:0/17:1/18:1_862.78213_12.137_[M+NH4]+	235503	146913	1069439	659982	140656	198536	230407	1005177	220382	613721	144690	197797	134988	736422	186123	150740	403082	244003	579390	165413	156936	121408	111654	235533	394439	170917	181026	192063	264346	513658	115407	150494	484799	107617	512687	87154	165494	141475	346481	436101	94786	248016	105019	86950	144537	197767	261548	164350	189348
TG 16:0/18:0/16:0_852.79699_12.317_[M+NH4]+	370411	366575	43695	25697	315881	192391	403141	943331	415131	17683	167956	407497	205354	349891	238828	486550	569372	328941	478378	351903	249255	306075	328341	264507	630986	355790	119708	250399	240050	589417	168478	142956	501791	116791	517307	63893	123767	462332	319289	318626	108196	214913	226660	154271	225445	235486	416885	164407	234669
TG 16:0/18:0/18:0_885.78352_12.554_[M+Na]+	10874	9653	40824	39085	10701	12679	23997	33174	27929	40372	8105	27223	11052	16348	11987	32285	22961	34316	21155	14542	14223	23046	17014	13791	37238	18436	7036	14424	13347	28523	7791	10322	19298	5949	26537	3654	9651	30683	18050	16434	7730	11758	11381	9606	13672	14784	14381	15891	16697
TG 16:0/18:0/18:1(9)_878.81361_12.415_[M+NH4]+	974781	995620	7330927	3152773	1148664	1049631	2057749	10289343	1410571	3814924	720521	1381709	807541	2222990	1300662	1595610	1874620	3306401	2765136	1293983	1086199	1292765	1675391	1295921	3392674	1164326	720439	1564505	1465035	3408441	596296	708681	3738225	607923	2859142	411870	785662	1471188	1809061	1701049	570466	1219126	737201	607863	1046040	1444591	1820150	1005794	1246508
TG 16:0/18:1(9)/18:0_883.76979_12.427_[M+Na]+	43601	40642	115006	82169	34444	42975	52453	112348	41054	76344	32378	40874	29654	84788	54194	59982	69853	78487	82738	57216	33692	54517	56374	48867	97087	53493	27443	62137	48416	87249	26516	43624	79201	24246	82160	22270	36620	57076	69004	63989	25329	53326	38004	32755	44413	65759	72158	48989	55056
TG 16:0/18:1(9)/18:3(6,9,12)_872.76674_11.827_[M+NH4]+	4473465	4524130	9449620	7434870	3982583	4861459	6356178	8546058	6831863	5956718	3613291	3498197	3533260	5649974	3419663	4167855	5958154	3816139	6032995	4727779	3614132	4679729	3360143	4030869	4736434	3539658	3051267	4692768	5068474	5079152	3462128	4289423	7395829	2126185	5671852	2519975	3398225	3753793	6392788	5391580	3682673	4080924	2905366	3011081	3726862	4117328	3580011	3803171	3516466
TG 16:0/18:1/17:0_864.79712_12.309_[M+NH4]+	274511	169085	1678133	897169	177196	222620	284416	1763201	340952	977107	122692	303863	135413	803663	274214	231350	549214	498222	682202	272636	197140	228581	261246	368086	651602	213798	183299	258218	358504	821901	105276	163565	729353	96791	767958	79465	173296	276032	415180	529618	99684	267908	169430	117828	180267	233054	449576	214865	244190
TG 16:0/18:1/18:1_881.75282_12.231_[M+Na]+	26360	25329	37870	36387	21005	25689	20023	46307	17355	38359	22825	17703	20413	49615	30996	20166	26653	26602	45509	28181	21186	30807	22035	23242	39104	24267	29116	33760	30961	41977	20986	25942	41952	18070	39348	19646	34675	21219	36833	30786	19954	33802	16564	22074	27109	35669	28195	31677	34369
TG 16:0/18:2/18:1_879.73803_11.705_[M+Na]+	20617	17417	82147	60009	16838	13539	19035	95089	15490	53941	10457	14867	17986	34278	13181	10276	20616	18478	29037	10069	13202	32277	8026	13124	18237	10452	26957	12589	14985	25464	11679	10016	34688	7891	26796	9744	26809	8390	46666	12420	10643	14639	6648	10085	12935	11360	19364	13472	13970
TG 16:0/18:2/18:2_877.72216_11.814_[M+Na]+	212113	165726	189970	179390	178655	218046	159940	178964	179647	165468	224881	153691	198844	228717	126114	143210	179491	132417	196347	148726	167599	163486	119875	142040	197146	216197	181525	124425	144820	187425	176245	192434	154792	152315	178361	147693	152147	171915	178117	181723	194510	189219	123560	155511	185785	116197	125881	153799	128272
TG 16:0/18:3(6,9,12)/18:2(9,12)_870.75158_11.599_[M+NH4]+	2650244	3441862	6062606	5072331	2183646	2189819	4440073	5111425	6253586	2488030	1632821	1627807	1653232	2310140	2160883	3045730	6095710	2051628	2707477	3283702	1868081	2621215	2135759	2696450	1812490	2539310	1636102	3265503	3237647	1871792	2214920	3004169	3084374	841537	3092389	1498622	2263786	3593175	3396583	5563518	2422880	1697676	3353355	2560449	2930132	2978310	2822793	2187506	2256826
TG 16:0/18:3/18:3_873.69124_11.395_[M+Na]+	169184	252354	223479	282850	130743	110841	174329	212144	233636	147487	105747	88189	158645	102643	281832	234253	308144	144197	99750	170201	89547	145104	339585	187601	65165	171296	94936	330281	132871	65766	198356	298310	77647	62190	116063	114852	105046	196520	97066	241402	169736	64378	318477	221800	191100	306443	288288	211548	271925
TG 16:0/19:3/16:0_865.76335_11.049_[M+Na]+	17096	42435	27295	44002	14288	14928	49986	26135	127646	49934	12711	14774	9020	30510	61924	50271	98178	31292	17374	51677	12943	31866	62835	53621	30713	22736	14203	83740	38246	21481	19242	47953	18333	7156	25706	11350	24625	67171	24242	86003	23107	9129	74164	26589	48410	79820	67940	43770	71125
TG 16:0_10:0_18:3_762.65793_11.019_[M+NH4]+	10438	15080	33828	22305	9269	14099	14493	42527	19229	15746	7299	10423	6690	9746	9676	8373	17433	10553	7780	11464	10875	6238	8235	9205	9108	10001	7629	10843	11403	8605	8231	9250	12032	3589	12037	4656	7436	8321	15365	13837	7131	5791	11075	7754	10524	10700	12607	7403	11227
TG 16:1(9Z)/16:0/18:1(9)_848.76585_11.995_[M+NH4]+	2254751	2140384	6730522	4739146	1779956	1338617	1830865	7429428	1852873	4389471	1311419	1553379	1880289	3640990	1279094	975571	2542473	1544055	3465716	1138423	1276421	1119461	975206	1072111	3038842	1274369	1180763	1289419	1755915	3605304	1269596	1367306	4459676	734521	2542206	895325	1114713	1159773	2536417	2226342	1353523	2193183	837519	1133213	1335000	1183097	1573912	1299585	1465404
TG 16:1/14:0/16:1_792.70444_11.429_[M+NH4]+	87394	86377	279689	211081	60547	68705	79342	270210	64828	164698	41581	68586	58090	102600	48324	38202	102153	51285	90105	40088	57770	33693	36936	44737	94981	59512	48559	43891	75429	116437	54757	50234	151674	32223	87778	38611	50156	38383	87740	69503	53434	80736	36329	55192	58179	30967	61014	43434	56075
TG 16:1/14:0/18:3_816.70357_11.286_[M+NH4]+	125625	176675	339173	275269	110997	86114	166944	245158	150689	167391	75657	75271	91028	102006	88873	83652	159064	71233	98001	75338	80510	53996	81237	74424	68472	107785	55275	89201	115443	77112	108995	139926	99816	49659	95249	57049	63433	59669	110837	96843	92154	58624	76875	100753	102902	81297	98957	109419	101307
TG 16:1/18:3/18:3_866.72055_11.21_[M+NH4]+	159929	385884	408601	355331	160141	119174	369013	323062	594397	126597	99254	74779	134144	105082	276650	276002	562917	140330	130388	242524	86801	184782	329374	226681	65582	185363	92612	516893	219535	64922	213135	485693	134357	57558	165985	112655	129806	266165	180471	361262	201110	56533	462440	230810	282900	502380	283183	291514	258098
TG 16:3/18:3/18:3_867.64464_10.89_[M+Na]+	2134	8268	3834	8640	1658	964	5823	6599	23101	1876	803	1321	1708	576	25706	13961	27754	5801	1700	9238	1567	7385	37244	12665	864	4115	1625	55418	4122	612	3500	13227	975	683	2480	1374	2476	13865	23018	19612	2849	647	27465	6359	11505	47832	26978	12887	23368
TG 17:0/18:1/18:2_888.79906_12.175_[M+NH4]+	144775	94996	450704	385063	82712	141309	126730	465311	147570	352671	80667	109853	62341	445376	103271	124590	219709	144904	386883	113653	127240	129584	87844	121362	260184	106895	165684	141498	161984	334943	65875	94623	411457	67425	309143	51827	107272	131272	235364	288269	66297	181860	94644	76929	106098	115018	124346	100112	114631
TG 17:0/18:1/18:3_886.77976_11.958_[M+NH4]+	198510	177955	625037	452682	133490	215844	266653	484678	294230	377077	141834	168353	106041	428628	155169	212174	359794	192175	343791	157924	177164	175001	161772	220705	250208	187735	181206	199049	237391	300095	120053	167425	301448	88519	369586	98488	139334	161599	306018	384628	120041	195641	165440	126786	153990	191996	215104	165449	158867
TG 17:0/18:2/18:3_884.76676_11.723_[M+NH4]+	155662	171729	436739	429505	110874	140016	232746	379185	256489	294485	96534	117074	84821	263015	133983	173484	344457	132266	238049	142757	121654	141352	141949	185110	130407	153834	116052	193070	199202	140375	117201	163857	181688	55645	255507	71221	122831	151879	224583	339609	105945	103123	182006	117090	128640	178582	168983	137445	137513
TG 17:0/18:3/18:2_889.72297_11.723_[M+Na]+	13504	12061	16246	21389	11793	11986	11168	13015	11838	17751	10081	10240	9574	20726	10895	9811	14708	12990	14152	8242	10474	12096	8917	10673	12672	14390	13148	9836	12350	8633	11539	14953	8878	5667	14116	8625	10509	11330	9781	18756	9868	9918	11942	11946	8144	9882	9380	12370	9476
TG 17:0/18:3/18:3_882.75049_11.518_[M+NH4]+	70021	113685	296545	245819	52927	69131	140247	200621	243655	102491	42360	44177	36259	87834	94283	137064	271301	64187	88469	93073	42460	92346	134458	131781	38510	96878	39848	191003	90985	41816	73059	139690	59903	19729	106821	35988	50483	106475	94267	219780	56745	29301	209798	81015	82671	169725	158192	86660	80797
TG 17:0/18:3/18:3_887.7695_11.538_[M+Na]+	31184	12877	51664	47310	27515	16399	28670	37530	21525	36906	21846	17473	27884	28926	17976	16265	21485	16099	179043	14345	14039	12069	15433	16155	15912	20117	14503	19675	20661	2036	21436	28719	19361	12525	13386	15466	12246	11154	20199	20465	26640	19224	19168	25369	17149	16843	13894	25988	9745
TG 17:1/16:0/18:3_858.75177_11.68_[M+NH4]+	237197	225859	769824	560302	169956	204166	280762	527883	304205	376018	127214	163854	135924	375320	146786	154095	337256	160135	308065	159435	174918	148818	162600	225183	194454	188605	136987	219843	232716	218547	166602	204423	276094	68639	308506	91675	117023	135867	286680	323595	147207	151266	177200	132670	152689	196508	199428	164678	161550
TG 17:1/16:0/18:3_863.70636_11.681_[M+Na]+	21246	17291	30309	29081	17661	16645	16707	24005	17411	27182	16050	16528	16728	26585	15903	11599	17719	15087	20932	9436	15342	11326	13855	17083	15319	16394	14702	16984	13759	25195	17668	21466	23435	9253	18954	6629	9573	12309	13388	18632	13965	13623	13954	13282	15412	15747	15581	16872	16006
TG 17:2/18:3/18:3_878.71595_10.704_[M+NH4]+	31211	27869	13314	39479	32567	13959	36667	29602	29099	29220	33806	23233	13440	13245	14526	15393	42566	20532	4249	18102	5980	8586	22540	29899	23497	17661	20246	31609	25142	19964	27262	15923	13295	25149	23169	19821	13252	14273	30248	31355	20080	12122	29839	21372	24214	35572	31048	6361	17080
TG 17:3/18:3/18:3_876.70493_10.365_[M+NH4]+	27981	29915	4132	24710	31502	1207	31628	34061	25662	21810	38207	19690	16365	986	569	2097	43214	22054	16520	4057	18111	4774	21846	26272	26072	22396	21812	1799	32834	22085	21521	436	3561	24408	26077	20523	574	1008	20669	27234	30956	3109	382	21991	19832	27723	26598	18532	1811
TG 18:0/17:0/18:1_892.82785_12.498_[M+NH4]+	131180	84562	728247	362683	84578	129406	165832	915942	157322	452993	62086	177536	57578	357645	111568	144326	200999	304593	343792	122749	129782	115651	101692	148480	393933	105142	91214	100855	145479	365071	47296	58908	387726	52269	400567	33482	66931	133756	194002	243873	39531	133188	63510	48554	98723	111626	211494	85158	112322
TG 18:0/17:0/18:1_897.78234_12.503_[M+Na]+	9117	5688	29392	14939	5450	8607	9884	27373	8844	17839	4122	8066	2847	15214	7730	10610	11891	16390	15727	10029	6803	9004	8070	10658	18298	5872	5174	7256	8564	22867	4222	4238	16682	3770	19210	1946	4239	9866	12258	16784	3631	6301	6651	3823	5936	8282	11840	7569	6285
TG 18:0/18:0/18:1_906.84458_12.544_[M+NH4]+	271618	153800	1888392	887093	184566	237364	521835	2854436	377811	1162258	140800	508818	108365	508583	209486	553237	346907	867392	574100	225600	244772	206804	393654	239403	964657	227314	218768	271257	222382	804895	87230	118230	643152	166481	633512	79241	159599	428489	355685	301900	92871	270627	109233	94822	173944	244324	429210	178167	227144
TG 18:0/18:0/18:1_911.79878_12.605_[M+Na]+	27584	21903	122450	62229	23612	24408	33317	134271	29197	69841	15811	34140	15296	47920	30746	47123	36705	60054	47223	26982	31834	25322	30577	28936	72633	31912	15512	36018	21828	76198	9611	11579	64986	11425	66521	7127	18109	36101	39327	35290	8539	30012	14503	9491	26225	34678	36616	21558	33599
TG 18:0/18:1(9)/18:1(9)_909.78251_12.447_[M+Na]+	44983	30210	73181	69298	27082	49684	35575	78124	33117	67437	29948	33836	18440	79333	41506	38105	48274	48572	86583	37032	33901	46589	31189	33100	62037	39313	42669	50022	45174	61724	18586	29037	78918	34251	66092	16947	44096	32945	64929	52828	17092	54301	21861	20819	34748	46663	38786	39857	41537
TG 18:0/18:2/18:1_902.81254_12.269_[M+NH4]+	1733913	889535	3578515	2745895	1440399	3169243	1874649	3700898	1754126	2786863	1522591	1753552	603777	3746065	959557	1302785	1713535	1540253	3166070	1325184	1358030	2234079	771930	1194821	2899935	1161812	1946659	1177768	1767609	3716387	559372	820202	5484406	2509852	3068733	703678	1575434	980461	3760448	1788813	654573	2088733	486326	626949	844461	1120386	1003641	930048	1100032
TG 18:0/19:1/19:1_937.81323_12.626_[M+Na]+	13916	7341	36475	21871	7309	13385	12669	52467	9758	27595	7260	11998	1704	19112	12730	10639	15791	18589	25349	6281	10021	11981	8627	10395	17593	3075	10406	13505	10871	22216	2730	3053	30964	5381	21356	3104	10318	9124	19158	13559	3267	11811	5070	3659	6791	14976	10672	10367	12365
TG 18:0/20:1/18:1_932.8594_12.615_[M+NH4]+	154064	77992	404886	276095	97386	166422	158138	736220	119565	348443	72292	134864	64580	216653	118129	109346	171342	197178	283442	105379	120227	112661	94495	109402	224547	81858	72918	132768	108529	260118	41951	47289	380965	59439	204727	23979	81066	85720	219395	137513	40079	90116	44169	42769	66882	129910	91012	90496	119188
TG 18:0/20:3/18:1_928.82797_12.309_[M+NH4]+	160886	114395	368404	248796	105259	236692	190501	316098	192278	228539	97131	130310	59809	285389	113488	164329	269332	116934	280420	144925	129752	226317	117670	127451	227988	118432	166781	156283	150913	297901	63511	96712	452046	86808	284442	66435	147706	117973	334007	242651	71062	240831	88416	73503	86245	135874	127795	100208	130072
TG 18:0_16:0_18:0_880.82839_12.42_[M+NH4]+	230168	235460	1450561	739672	315903	258250	389910	1899713	249123	762917	150669	300762	197920	648173	286188	361775	525808	531114	717158	293039	248556	258351	317887	295068	724341	246380	165957	322986	305892	654004	137214	149847	886906	159311	595979	90911	216129	299295	523475	360170	155080	325986	137634	124187	232928	297557	450217	297263	262623
TG 18:1(12)/18:2(9,12)/18:2(9,12)_898.78205_11.871_[M+NH4]+	3942338	2128553	5929070	3792473	4302362	7995233	6355080	4657138	7643848	3069545	3607353	4947689	1161774	5441358	1744464	3454175	3849640	3116921	6153651	4412924	4366761	7842945	1817332	3608046	5018968	2658003	5043073	2584868	5140278	6656575	1447829	1784115	12908273	3160645	6245492	1677044	4751353	2565403	11303831	3871130	1594876	4117069	1461694	1436899	2101995	2420363	1864628	1916496	1954444
TG 18:1(12)/18:2(9,12)/18:2(9,12)_903.73799_11.875_[M+Na]+	175547	78290	110953	78202	208890	319468	139332	104501	198303	78229	184383	203718	53911	190368	57496	113974	113761	101059	181018	129605	180597	299005	41377	106918	196172	122844	214749	68434	145747	243847	66727	79884	233984	177106	210833	101889	199190	113383	255612	119051	82419	184144	61959	69440	105617	81660	67497	73529	62333
TG 18:1(12)/18:3(6,9,12)/18:2(9,12)_896.76774_11.642_[M+NH4]+	3155118	1972101	5477514	2752828	3195513	5822555	6709263	3911676	9143945	1614101	2599635	3764219	890589	3698868	1301531	4091236	4391995	3527501	4858433	5810086	3775496	6875177	1730297	4179828	3723792	2185083	3498362	3711297	5751448	4380552	1242240	1754926	9027926	1482313	5754579	1387768	4137643	3895466	9342277	4162098	1426652	2761723	2254634	1514072	2316990	3211013	1878960	1283552	1346022
TG 18:1(15)/18:0/18:1(9)_904.82911_12.437_[M+NH4]+	1101446	681909	3264315	2046458	684145	1464831	1323960	4900375	924860	2312104	657652	999790	454835	2521862	952634	1097130	1179944	1729266	2992576	889198	985047	865981	756226	891651	2209672	836085	836147	1121699	1008660	2308386	401713	549638	2964825	750862	1749780	322731	701798	777091	1520682	1048803	354523	1155105	375311	414331	705040	1084100	1019101	840532	955346
TG 18:1(9)/14:0/18:3(9,12,15)_849.69077_11.534_[M+Na]+	116330	121745	129796	141957	105044	66876	83567	125461	43425	137058	81350	66777	115888	102860	75569	54163	72022	60554	87127	47938	73320	46383	71616	58325	72431	81220	57010	69181	67883	79522	96212	102419	68286	57827	61201	71555	50312	43931	61981	57878	92978	74890	57136	94254	81015	71305	60927	100693	74847
TG 18:1(9)/16:0/18:1(9)_876.7971_12.236_[M+NH4]+	3035849	2222135	8160452	6456770	2065263	3034725	2473851	12298156	2093652	7185194	1832621	2099991	1857976	6997291	2850157	1993698	3425453	3671436	7252491	2494258	2077871	2385526	1863472	2414687	4412640	2023049	2199440	3054254	3123288	6006654	1448633	1695257	7628157	1772591	4668220	1206496	2127898	1814378	4490367	2981650	1570079	3280766	1007589	1412084	1815708	2832621	2580296	2582811	2834795
TG 18:1/16:0/18:2_874.78153_12.044_[M+NH4]+	2241331	1535065	5631991	3608595	1936039	2943007	2456150	4823152	2521175	2828742	1946241	1963631	1258179	4007716	1016392	1612703	2599663	1574795	4050431	1738645	1876488	2919190	1032626	1383413	3791593	1619588	2148689	1442971	2362360	4748473	1231488	1479481	7002577	1192127	3727376	1117423	2071933	1492370	5185204	2433833	1444893	3183597	967776	1206920	1377423	1382776	1398133	1221402	1321625
TG 18:1/17:0/18:1_890.81266_12.337_[M+NH4]+	212337	131287	849548	654110	105449	174009	177275	991557	174742	664749	108294	175176	75866	715493	194321	167073	314260	342709	661427	167738	152140	153039	124182	223587	437668	140147	200218	189395	227211	575267	72463	110602	608623	86380	511988	60638	137777	147583	318797	352177	76946	259987	94985	73342	116064	184397	235274	157850	190833
TG 18:1/18:0/19:1_918.84348_12.522_[M+NH4]+	57420	27246	178762	111654	35010	43277	43992	225455	39968	128743	24736	39865	23612	108528	42001	36940	67134	73713	121040	36598	34772	32110	29934	47057	72020	32452	40349	44625	43504	90471	19733	20947	119407	16559	80805	16764	29110	31230	63301	67964	17153	46392	18586	16715	23630	42560	42962	35278	47541
TG 18:1/18:1/18:2_900.79632_12.095_[M+NH4]+	1645516	707459	3124302	1632870	1530401	3575115	1799125	2104920	2171986	1276386	1654808	1709910	470070	2977857	583357	1300119	1585325	1176205	2717171	1363273	1554463	3450493	556655	1159582	2840024	1241271	2293497	921780	1973505	3401291	531908	716326	7243206	1657157	2864929	669372	2079723	939709	5854036	1549482	593387	2152925	530963	499299	782844	863889	786068	671284	669918
TG 18:1/18:1/20:1_935.80127_12.469_[M+Na]+	12013	6319	14804	13321	6477	11607	8999	12062	9039	15127	5359	6893	3754	16803	9624	7951	12500	6946	16514	7857	7495	12526	6715	7070	11155	6711	10509	8954	7905	14492	5052	5528	20554	5993	13579	3349	9100	6710	16036	14008	2971	13914	6828	4023	5907	10991	6829	7216	8982
TG 18:1/18:2/20:2_926.81_12.161_[M+NH4]+	114911	90005	388657	324860	84919	150712	130432	321370	163109	250315	93344	80878	82492	320147	118951	120330	275516	93689	306208	111438	87833	162156	119414	117506	210959	141956	125334	191404	145254	249808	67028	98116	317130	99812	261535	59883	124575	85876	232315	235978	64311	233921	93994	70153	92870	131044	107034	124035	140684
TG 18:1/18:3/18:2_901.7225_11.647_[M+Na]+	292445	161921	202817	185762	304684	429071	402158	164737	400104	114059	270401	303878	103360	260037	137359	313306	210277	274579	309680	316179	311198	401779	147187	281144	285854	188093	288831	246216	339422	317517	132264	186287	320051	199823	281932	170547	342675	308246	397093	258185	136939	237766	197633	148324	228800	243173	173071	125811	120663
TG 18:1/18:3/18:3_899.70643_11.438_[M+Na]+	198281	191691	210474	193292	195768	284547	374823	229255	380935	112398	174042	203389	94613	188655	143231	308458	201677	323031	272084	376598	212314	358375	132017	257396	185292	186595	204295	188323	330976	195550	148229	135343	290541	118011	271217	123152	287168	322517	322899	272912	137432	140211	147757	156760	201852	182463	135849	167423	144171
TG 18:1/18:3/20:3_922.77876_11.725_[M+NH4]+	192335	190199	365038	345762	107968	124956	225421	254202	256643	245165	88683	84411	104828	234780	128293	218411	434017	91217	224728	154057	93439	135281	166075	145524	131019	120780	105430	199353	164006	152568	121598	199418	161976	68897	234430	121953	128328	150638	143058	361549	141830	185049	172405	114546	136575	195810	107411	159567	124705
TG 18:1/19:1/18:1_916.82598_12.366_[M+NH4]+	49737	31794	118972	116655	28667	42042	42107	148369	42673	106020	30014	40122	17502	111664	35039	32245	73332	50947	125378	35582	35161	41244	22371	36796	66214	28428	53533	38555	43027	98090	20409	26409	116441	24492	86004	14964	30943	29617	76483	79202	15542	54632	7012	16437	22477	34710	39287	26742	42335
TG 18:1/20:1/18:1_930.84397_12.463_[M+NH4]+	228449	126186	473166	385555	141347	286759	237703	611795	198349	400222	125380	190124	70268	379439	160271	163691	279632	195623	426690	163515	157090	216260	140812	148300	286928	132759	211283	186335	159143	352513	72413	86631	632164	119155	329607	68027	161337	117634	377940	272107	65079	274509	95616	73032	97583	179117	139389	123917	174697
TG 18:1/22:0/18:2_958.87499_12.651_[M+NH4]+	42678	23989	92274	59155	28700	49733	46550	119599	43241	69653	24276	30875	15246	38891	19971	24502	48317	29685	50405	27267	29623	38172	22139	25836	42720	23091	33552	31099	26219	52404	14094	11260	111839	18680	46455	11361	20512	16487	62187	36034	12582	34697	18907	13689	14508	27595	24946	16429	24350
TG 18:1/8:0/34:5_985.82413_10.581_[M+Na]+	25918	19167	24575	26988	24510	23935	25024	33172	23404	20894	23464	21053	10000	12102	8548	19358	19713	13909	15069	11356	18707	12329	10084	11294	17475	15723	12151	10274	11149	16749	10183	8238	14631	13201	14729	15924	11633	11117	15409	15255	17540	12873	9945	9405	12917	9899	10675	11991	11167
TG 18:1_18:2_22:1_956.8586_12.501_[M+NH4]+	33467	23030	74815	45427	24431	47630	43497	68424	47027	40550	20449	26250	11246	39141	20580	27830	47886	26629	41878	31350	24528	46593	22236	27854	38233	22007	32834	29271	33040	44124	14458	14699	90587	16210	41912	12484	26981	19930	62623	40145	13514	34482	18324	10724	18105	25458	16525	16671	24574
TG 18:1_18:2_22:5_948.7954_11.832_[M+NH4]+	49080	29463	65247	58901	28419	26483	30335	52837	30715	39346	25575	28256	19774	60531	21079	31319	57193	7480	57798	18126	25639	20598	24266	21369	30472	23112	31294	29869	22059	31350	32321	32511	31957	20101	44034	32092	22628	21458	20471	53365	36256	41503	26408	20416	23488	24046	21903	24064	24264
TG 18:1_18:3_22:5_946.78383_11.568_[M+NH4]+	26120	21367	43780	42912	13210	15746	19336	952	11829	31149	11220	244	13409	32100	14489	20688	43840	597	27597	7050	704	666	15313	7397	12148	12892	13104	22608	11986	12587	18077	24594	10676	1282	24294	15556	13639	795	13002	38870	21638	17092	24572	9040	8378	17804	16358	18941	9233
TG 18:1_20:1_24:5_1011.84071_10.608_[M+Na]+	19874	14723	20359	23030	23123	20431	21955	25895	21406	18785	17527	18319	6901	8470	6341	15079	18341	10999	15045	8208	16986	11124	7935	8036	17810	10806	10594	8558	8256	18230	9557	6843	19283	12305	13619	11708	7440	7942	16177	14196	16954	16938	7117	8706	10382	6688	7754	7654	7694
TG 18:2(12,15)/18:3(9,12,15)/18:3(9,12,15)_892.7364_11.244_[M+NH4]+	502296	1509791	1603752	1627571	372699	629671	2873724	2553352	8005938	266394	285926	390542	218395	316610	3715838	4142454	7826466	2197672	696610	4177395	464579	2358416	3627880	3126542	277492	941495	519330	8060106	2710798	234620	645064	2361207	606585	143718	1079604	270398	1319247	4144199	1155175	5640265	493992	165723	5641761	1210868	2480827	7413014	3802557	1413219	3417939
TG 18:2(9,12)/18:3(6,9,12)/18:2(9,12)_894.75194_11.432_[M+NH4]+	1559045	1933802	3584115	2275102	1566085	2408511	5533534	3440035	9121034	903065	1189462	1509500	616936	1624936	1725319	4473936	4907521	3495563	2531729	6084816	1733371	4708270	1810003	3699973	1443539	1722569	1500644	3831224	5016184	1429928	1183768	1831309	3431074	674542	3096840	834577	2804237	4889389	4485999	4589588	1232093	885842	2444890	1479684	3031256	3263819	1824707	1527969	1681413
TG 18:2/14:0/18:3_847.674_11.329_[M+Na]+	52708	58170	69451	64887	47162	35717	46329	52455	31085	48993	33292	27384	38247	39435	22471	26114	42906	17518	33491	20594	31399	23329	18205	22096	36541	40730	29102	23135	32177	37289	41834	44693	39114	18631	36739	32338	27088	22294	42392	46696	44812	35761	22326	47752	35742	17484	25322	29836	20816
TG 18:2/16:0/18:3_875.70705_11.588_[M+Na]+	251870	289752	233654	300376	205014	198252	249208	237346	250646	204177	184229	155504	205513	175361	277629	221262	328786	174996	197314	207463	163630	180722	207244	185845	152446	233458	158993	237137	191995	150545	232485	239281	131989	120868	179660	179051	180948	237421	144346	292625	226394	157335	256202	247009	196409	223599	231575	223085	256327
TG 18:2/16:3/18:3_864.75927_11.05_[M+NH4]+	28085	57833	150814	77793	18810	21645	70989	458291	199110	89592	12022	16682	12044	18259	89782	82601	176412	47151	26682	76496	18632	56949	110652	80942	14337	32140	21928	177145	57351	39056	27373	68040	27300	12301	38322	15608	33632	112075	37460	126795	30343	10108	123932	41632	69898	159003	109216	68953	92196
TG 18:2/18:3/18:3_897.69126_11.247_[M+Na]+	95408	208292	178345	201999	76242	110461	276574	243133	470231	50833	65983	80726	45999	68211	337865	371119	416619	273985	122968	355024	91306	267705	316548	318907	64737	133663	94156	407547	292444	54966	112149	253352	104392	34288	150514	51342	182105	334929	161700	392852	88233	39672	387575	178858	257996	402273	303147	188015	292822
TG 18:2/20:3/18:3_920.76646_11.536_[M+NH4]+	107067	127905	198679	200210	56452	68947	135895	136489	199611	112482	44813	36749	69489	99135	77229	141266	286089	41188	83454	74692	42721	79655	109406	73755	48011	73192	46500	134619	86642	54234	87028	137952	58648	35059	117243	70405	65887	92240	68935	217247	97477	70803	147652	86721	79421	123668	91421	104909	80362
TG 18:2_13:0_18:3_828.70432_11.218_[M+NH4]+	14374	15431	50633	33311	8835	11896	21101	28735	25884	18383	5314	8103	5356	13461	7707	8787	30098	6181	10632	8624	9775	6153	6941	8604	6474	12081	7832	9776	8205	7479	7837	10622	7997	3541	17461	8000	8799	8195	13586	24459	7771	7304	14450	8589	8250	8299	12451	6746	7290
TG 18:3(9,12,15)/16:0/18:3(9,12,15)_868.73602_11.403_[M+NH4]+	1292527	2641687	3498092	3692194	978118	797375	2412269	3046503	5289621	1040891	643451	602381	1007558	713053	3840743	3525037	7348624	1450252	817605	2546819	615857	1837919	4748398	2685425	415268	1602966	651182	6928208	1763463	407422	1636454	4211124	732936	310304	1219520	710411	954658	2970041	1105495	4537394	1460842	364950	5790933	2283129	2452459	6299326	4037775	2161269	3484683
TG 18:3/16:3/18:3_862.74498_10.912_[M+NH4]+	9860	38153	199677	39443	6461	65485	26087	312661	129163	56715	24062	36901	5731	45806	119206	60068	134302	23931	53551	38131	32920	30753	162540	52761	41343	14562	6982	296350	18747	29556	12994	57003	51151	2696	57927	5205	11232	61671	39030	80763	9744	14036	124586	27373	48786	262835	128197	58559	113719
TG 18:3/17:1/18:3_880.71642_11.39_[M+NH4]+	92116	50000	102604	89225	85681	69710	76389	93776	135187	75650	60228	93550	47627	34054	48918	48202	92250	28976	40701	28290	74588	48067	63885	49483	40157	54358	64714	100613	40666	44039	48756	52653	53121	53727	43188	57691	25373	41948	42702	66870	72266	52264	82465	42826	43163	90944	58610	38001	67374
TG 18:3/18:3/18:3_890.72064_11.083_[M+NH4]+	178549	1053604	567419	1089372	104574	117304	860541	1031742	5822826	96111	63650	105145	106676	44254	4689511	3402228	7454968	1096503	92453	2009886	77989	1325163	6304047	2167373	36435	343875	173205	12209154	870844	24849	315080	2527059	47411	42141	268267	81798	367704	2709671	164749	4112071	199966	22503	6847436	1008937	1882466	11168409	4138117	1566761	4363159
TG 18:3/18:3/18:3_895.67657_11.082_[M+Na]+	42095	176379	84117	158938	23847	25101	136161	129596	419526	23004	18232	25438	26752	14148	349916	313979	401593	179245	25679	249609	19780	186051	395006	239411	9861	68628	43441	400418	139770	5757	71888	252562	41440	11107	47047	22074	77004	277396	35786	296583	46366	5907	374433	160295	228709	414619	307999	194812	341059
TG 18:3/18:3/20:3_923.70752_11.289_[M+Na]+	5729	8258	5295	8948	2825	4469	5510	3872	7750	4925	3271	1265	4606	4820	10304	11087	11223	2907	1585	4054	1202	5538	14677	6248	1994	4192	1973	17257	5441	1722	6134	10629	18425	2307	4705	3892	4774	5217	2121	7605	6782	2948	12328	6070	6353	15613	10777	9298	10333
TG 18:3/20:0/18:3_924.79553_11.956_[M+NH4]+	223811	154695	490620	450752	111911	200755	277101	409038	292421	328908	103393	118815	121511	384559	126998	217534	428630	105287	394877	169409	150866	208776	150823	185608	212516	163394	183299	202962	192472	259839	129988	176153	306330	100238	299722	132307	185703	181474	238140	399705	146122	256837	169085	105553	137947	195476	166852	186103	176584
TG 18:3/20:3/18:3_918.75008_11.077_[M+NH4]+	1390	58225	30562	5491	1075	45431	17004	27404	131167	278	21832	27991	756	12433	89767	93004	12564	4755	35883	5959	40996	17620	131178	53164	26177	1580	1204	216386	20677	369	37516	82056	24096	443	18556	25077	2175	48846	57661	91099	40714	163	162867	43827	47861	191008	91760	60659	84243
TG 18:3_18:3_20:4_916.73324_10.788_[M+NH4]+	33243	1577	21335	4214	59415	24348	49267	31491	11096	4045	9952	10323	1097	6408	2186	9601	39623	12733	21802	24395	19248	70585	1528	23926	11827	21111	24603	8298	8066	40237	3191	17700	150137	38683	9383	6811	28010	8057	29812	10011	1219	23649	14652	1430	6397	6318	4039	1038	931
TG 18:3_18:4_18:3_888.78622_11.013_[M+NH4]+	10652	15609	187471	47691	41381	133326	27350	235006	20016	45943	41026	70706	10299	45353	14216	13452	66643	11542	85338	14944	141116	61362	19447	23609	39293	9343	18588	37058	8717	30269	13016	13303	87121	11311	65684	8148	29187	9928	174377	20750	10889	20701	24536	11905	11449	34044	15334	12723	12289
TG 19:1_18:3_18:3_908.85064_11.851_[M+NH4]+	27087	37121	150231	105516	34509	12884	32591	189786	51529	109721	18767	33667	29714	60171	29870	23786	38145	40574	75886	26670	7184	12528	26548	25444	44700	25954	16267	46760	30169	54313	24389	19043	75030	13446	34651	11995	18608	17526	31669	27583	18672	31374	24052	19978	24103	30527	46482	25298	32500
TG 20:0_8:0_24:6_873.6839_8.462_[M+Na]+	17055	18377	1642	4995	574	1476	2538	741	472	1036	14769	1158	1380	16425	577	14382	4491	4204	9389	11523	8034	4277	11254	1019	15669	32569	2350	12031	668	16086	797	19762	8018	2650	4453	9958	730	2594	1461	1401	13245	19402	2240	25952	1225	13217	4774	11535	2236
TG 20:1_18:3_18:3_927.7395_11.687_[M+Na]+	38506	14055	48124	15336	7486	8374	13772	39173	38474	14045	9011	11985	9090	12426	10720	17830	20088	8233	10290	7795	8694	19767	18357	8305	6689	10182	9170	11208	26547	8255	9897	16376	26640	9165	12182	12561	9863	12360	5135	19296	13616	14236	13960	8383	11849	11521	8893	14755	11184
TG 21:0_13:1_19:5_887.72177_8.341_[M+Na]+	39445	50227	42074	45172	31025	79963	70277	66902	58251	35924	66784	66173	53340	53118	34586	23504	59062	44628	32320	34277	67019	52389	50295	23893	51029	55389	46423	21131	21562	25303	53196	43225	29051	39651	33583	28866	56729	35228	26745	53266	56104	57586	46062	45047	53954	18051	34834	15650	47787
TG 24:0/18:3/18:1_984.89189_12.693_[M+NH4]+	19712	11702	36076	21508	19145	24805	19807	43663	21749	21105	12795	13733	6296	13870	8723	13276	22658	12321	13433	15894	13154	21421	9224	13885	17155	10967	14961	9325	17326	19562	7646	7061	44011	8707	18459	6650	12921	7143	28772	15641	4116	14945	8806	6789	7647	11257	10867	7341	8582
TG 24:0/18:3/18:3_980.85771_12.43_[M+NH4]+	10273	12649	17094	12023	5506	11176	10404	18556	22586	9144	5926	7863	4153	9398	11026	15271	21298	6826	9414	12830	4891	15055	12979	13587	4426	7422	7163	24633	9308	4856	5904	10424	7597	2323	8197	3701	6590	9271	7766	10889	3588	4814	22391	8936	7581	20739	24486	7257	13707
TG 24:0_10:0_19:5_889.72501_9.31_[M+Na]+	21305	11415	19690	13840	19486	12023	14046	25257	7258	21420	14513	19326	16947	6528	15504	3337	7266	25324	20843	13976	9219	9237	8564	18015	8036	9291	10562	15323	11952	8791	7053	4495	8818	8188	7569	5479	5300	6185	9965	8051	8202	7013	4546	6250	5914	18935	5680	14351	17576
TG 39:3_697.52421_5.585_[M+Na]+	8103	16812	19725	12508	11251	13001	22426	22398	26110	21315	16839	25855	14881	12993	15403	21944	17064	22180	18025	18284	24718	13049	17742	19752	14053	15341	18687	16911	19593	14757	17648	12635	18422	18586	16176	15825	13765	19364	18768	15281	21897	15279	12854	17905	15596	15213	17692	16218	20016
TG 46:3;O|TG 16:0_15:2_15:1;O_806.68338_10.219_[M+NH4]+	7877	696	1032	683	9055	5532	515	35315	5884	522	932	3850	350	643	2790	5114	402	473	904	2487	710	648	1119	422	2793	9678	1043	715	3633	7602	4114	280	2160	792	1928	5947	848	560	1554	617	7482	1260	3025	5189	291	807	376	192	9577
TG 48:1(d7)|TG 15:0_18:1(d7)_15:0_829.79381_11.938_[M+NH4]+	1225575	1265455	970203	1168283	1306207	1214250	1113671	963618	1075656	1232339	1298958	1186610	1243098	1031289	1225608	1135224	1077764	1204546	1070376	1172118	1244947	1176011	1115982	1085419	1137849	1250529	1252088	1132578	1104759	1058756	1287033	1273568	936546	1230605	973722	1276473	1191951	1211340	991926	1071982	1265372	1068720	1210500	1315720	1267181	1155037	1132914	1156156	1146541
TG 48:2;O|TG 17:0_18:1_13:1;O_836.76526_11.193_[M+NH4]+	323	1081	20572	15170	1225	1607	251	111672	388	12770	888	384	127	2598	439	442	2899	277	452	139	831	91	492	434	1203	1299	1563	203	358	1864	1223	864	1353	295	2490	442	412	102	1428	75	194	71	169	273	738	51	853	475	210
TG 50:4;O|TG 16:0_16:0_18:4;O_860.67848_10.84_[M+NH4]+	15936	10577	115128	31205	18595	46666	28450	168795	38008	32136	16155	31986	6322	26123	2958	8260	10423	12428	36755	7029	38383	17503	6028	6902	25989	20854	16873	9311	15474	17596	6093	12120	35818	9218	34947	4488	13812	9305	57907	12586	2378	10435	8973	8153	11018	9544	12691	3312	3230
TG 51:0_871.77048_12.395_[M+Na]+	7008	109	14881	7556	79	2904	133	6944	5680	8045	7777	5332	11437	13479	12820	6445	7276	5896	11040	10837	5368	5505	10919	593	7632	333	30	11888	9423	13312	201	427	550	100	10636	428	110	319	324	12484	140	411	236	287	11853	452	13396	67	556
TG 51:5;O|TG 16:0_18:1_17:4;O_872.74608_11.222_[M+NH4]+	19699	31364	33714	31360	17802	14297	24146	24885	21933	16354	13647	10326	18286	14402	19004	28101	22800	13773	16915	16438	11076	15579	23094	18397	9341	16162	10516	25800	18222	8431	23216	34715	15270	8280	15263	13250	11890	19097	18810	16129	22090	8972	23246	23356	23925	22574	17350	24552	17234
TG 52:5;O|TG 18:2_18:2_16:1;O_886.63801_10.7_[M+NH4]+	14229	12814	287142	39953	27481	120567	51296	440849	109405	35594	55744	81610	7374	32112	13444	25134	34975	21292	113837	30213	132017	44743	5036	24896	38554	58769	36643	36319	34508	22724	6897	15863	59440	12081	57924	2735	19655	16903	201520	4647	2548	14042	15088	13693	12888	31091	28340	3903	15467
TG 52:6;O|TG 16:0_18:3_18:3;O_884.62154_10.667_[M+NH4]+	18547	21121	160353	44987	21425	85428	30972	336180	101118	12728	28788	51229	4653	16294	7789	20030	40956	14803	58692	23835	69107	20883	10003	9458	30416	38928	42658	15727	26632	16967	4957	24422	21393	11667	32154	4237	21055	8994	108039	19601	2451	6281	8364	19458	8352	14050	30175	6117	7200
TG 52:6;O|TG 17:1_18:3_17:2;O_884.7477_11.346_[M+NH4]+	44314	46016	57438	52673	49127	30530	41307	77904	30339	47209	33341	21422	38014	31868	15715	21141	43878	15511	29223	22278	25092	17345	13311	17650	34301	34584	34301	19779	25891	40069	35259	30353	42491	19731	46626	33770	27458	23477	34349	31987	36483	35249	63195	33321	30160	13917	23695	20953	14821
TG 54:5;O|TG 18:1_18:1_18:3;O_914.7781_10.666_[M+NH4]+	48290	9976	8682	28611	109	8872	84721	22539	108896	18999	84907	142325	591	95112	9244	20752	6255	25275	6250	40205	205651	104759	3758	34552	92429	48125	52741	7537	63825	55139	7763	12421	195158	56919	96628	8950	41032	15867	9326	14192	3531	33967	9141	8929	15652	6943	9949	565	7128
TG 54:5;O|TG 18:1_18:2_18:2;O_914.80672_11.554_[M+NH4]+	84983	120851	192929	143683	2901	279541	82267	143249	73031	105968	54609	1599	59393	81247	43407	49909	98470	41307	70546	44036	2441	49765	59069	34310	1009	63301	19510	79215	56743	53757	71432	73232	820	16501	79650	37064	38644	63550	81225	73885	73134	35938	49932	70511	62490	39187	55823	68331	55669
TG 54:6;O|TG 18:2_18:2_18:2;O_912.76159_10.662_[M+NH4]+	5483	5869	286467	25151	64659	291225	99682	358576	188787	13582	90162	153931	1106	65055	10903	21944	24873	43456	187432	53446	257157	94863	3379	48765	127896	42629	40718	28871	78495	49810	6582	12763	137623	40014	144282	6118	41393	32815	412587	16137	6513	28099	13306	14170	19274	25665	16090	3153	12991
TG 54:7;O|TG 18:2_18:2_18:3;O_910.74395_10.569_[M+NH4]+	19872	24537	229910	41820	39928	202945	78128	399293	215887	12903	66786	76505	3397	43473	25161	36545	59866	30522	143789	54063	185562	64005	10888	46682	74292	42187	40836	54660	63189	27031	6532	22312	64447	23166	108472	3007	34489	43233	276599	27898	1792	17464	29624	22250	35685	50604	31722	5799	24717
TG 54:8;O|TG 18:3_18:3_18:2;O_908.75039_10.515_[M+NH4]+	6788	26211	136167	31778	12083	96130	41557	336520	142982	7626	26713	51393	1117	15719	34171	23787	79734	23018	74158	36334	85146	27222	20079	30791	30746	29318	37840	90057	37954	9646	7713	31522	15206	6938	37389	475	17945	27312	86774	16920	30612	11180	43853	24870	35187	78079	47688	5628	29067
TG 54:9;O|TG 18:3_18:3_18:3;O_906.73547_10.47_[M+NH4]+	1385	15337	44386	12821	6436	26947	13776	183364	49797	3600	6109	18888	889	3840	9386	7988	39290	9393	17146	15557	12584	8936	14241	12536	6190	10283	21743	50341	12055	3043	3606	18278	5435	1090	19164	292	4910	12320	16032	17391	336	2198	18896	8271	10218	48787	40242	8723	9764
TG 8:0_8:0_10:0_516.42367_6.494_[M+NH4]+	7190	3696	7158	6691	3852	7179	6454	5485	7160	7258	6513	6280	6044	7375	6422	5414	7558	4118	8231	5653	6213	6947	3906	6123	7236	5693	5622	5139	4427	6161	7550	7770	6268	7873	6805	5216	8625	8345	5772	2489	5129	5676	6403	7540	8385	6745	7094	6168	6520
TG 9:0/16:0/18:1_752.67203_11.248_[M+NH4]+	9813	7570	41596	17555	8633	14908	10590	81028	9015	23570	6039	7935	6748	13302	7880	5389	11083	10509	12882	8671	7263	6130	6646	8332	12364	9146	8187	6698	7777	12865	6131	6959	14603	6098	17140	7062	8102	8113	11806	9312	6334	9228	7878	6610	8930	7346	11290	6813	8356
TG O-38:0|TG O-20:0_9:0_9:0_675.60166_12.521_[M+Na]+	71213	64040	36705	60216	68781	79199	81886	35774	66708	54755	67174	71316	59061	45525	59059	57064	55801	56037	45721	56164	64949	48820	62283	55811	39745	56497	58051	49541	59761	44978	59165	51397	42686	58438	45834	58633	52728	55638	50281	52484	64004	53700	55760	62166	62157	54177	53754	58802	58915
TG O-44:5|TG O-18:5_12:0_14:0_749.57953_7.103_[M+Na]+	352	188	452	2057	753	25527	544	45556	14292	107	82	26117	15304	219	10555	19041	19	426	183	11156	407	221	92	14050	566	14486	91	14870	385	15003	8461	16857	18976	238	16670	17492	8580	14265	11566	17740	517	5633	127	1353	13855	11907	13002	10876	15197
TG O-49:1|TG O-15:0_16:0_18:1_822.78412_12.412_[M+NH4]+	15601	7486	5450	12023	9901	7024	8733	7991	3699	7027	8097	8872	6587	6902	4120	2859	5265	5250	6999	4879	6952	4621	3267	5229	5128	5114	9464	2980	4200	5121	5622	3577	3548	729	4509	2870	3609	3616	4902	6457	4362	3898	3219	2705	3235	2717	2292	3000	3360
TG O-49:7|TG O-19:5_15:1_15:1_815.6458_11.188_[M+Na]+	63374	60079	68885	79429	47882	42079	74644	89084	119363	17783	28460	51725	11874	24857	47369	48548	63894	33907	33037	52050	43438	26144	37655	55907	29330	52157	35838	40554	45031	27267	43768	45810	40880	15218	50691	23941	31394	45812	47941	62526	6389	29606	51950	39567	34900	43098	53981	35536	6338
TG O-50:6|TG O-22:6_14:0_14:0_831.67265_10.354_[M+Na]+	58792	47664	43842	59823	47663	40213	62587	59812	66596	42340	37069	53816	25773	17482	23141	36442	30538	32940	27355	37804	46204	23404	30588	24263	29622	26669	29790	28346	28218	28389	42545	33696	18668	29784	10646	27191	21591	25545	31603	40364	40296	17508	24909	24179	22765	5866	26680	23666	28272
TG O-53:10|TG O-17:4_18:3_18:3_865.66591_11.534_[M+Na]+	35008	46188	42203	44834	34020	25255	30601	41932	16676	48459	27684	23550	42667	43162	32546	20294	22673	23957	37653	16708	26193	18848	30971	22785	26431	32354	22571	28911	28843	33019	37848	41585	25915	26709	27605	27058	20530	18885	24025	22050	36371	30581	21555	36181	33387	25436	26060	39003	33098
TG O-53:11|TG O-19:5_17:3_17:3_863.65142_11.329_[M+Na]+	19717	23284	30925	25566	17972	15146	18941	20411	11635	21876	14052	13595	16444	18580	10500	10955	16801	9779	18414	9998	15085	10314	8974	9965	16331	18998	13846	5846	14668	19069	19274	16082	20312	9890	17430	19015	13907	10669	16951	16152	21171	18566	13673	18882	16133	8701	10508	17785	10321
TG O-53:12|TG O-19:4_17:4_17:4_861.6884_11.18_[M+Na]+	11406	19864	22818	21249	9760	7098	12448	15583	14793	10992	6935	6098	9535	7612	14274	13071	18673	7338	6393	7891	6299	9403	16769	13371	10480	13039	8357	13805	9027	3746	14575	23716	4845	4201	7858	8427	5375	12107	9059	15423	13974	3278	16598	18893	14465	15663	18265	15374	13466
TG O-53:9|TG O-22:6_15:3_16:0_867.67811_11.761_[M+Na]+	47421	53755	50912	52076	40081	26776	33803	52271	34151	50652	39457	32147	58639	40420	40013	44746	52497	26831	32906	32969	31643	28025	46971	34155	41668	45953	29413	42933	33434	34839	57605	58060	26090	27780	34605	36471	27523	46062	24903	40247	50309	39901	53263	56811	50911	39166	50570	40220	43451
TG O-55:10|TG O-21:2_17:4_17:4_893.69613_11.815_[M+Na]+	72865	77867	63772	70916	60752	63118	65304	55749	65359	58897	76644	55987	73621	70494	55021	63251	75407	53382	70818	58634	63286	60073	50160	60770	76717	70378	57303	60902	57412	62240	74851	80653	48739	59136	71630	66867	63081	82544	71925	72400	82463	76632	56756	78749	76537	50300	57905	66510	61171
TG O-55:11|TG O-21:5_17:3_17:3_891.68029_11.587_[M+Na]+	83344	97098	71166	92575	82213	84457	88174	91629	105123	94216	73051	58673	82086	84955	103168	85681	106725	74235	73634	86355	74814	67969	90725	84989	63866	88798	62852	93300	76200	70906	99013	108692	55499	61853	71118	79536	68344	96207	72641	97591	92245	80057	107879	107766	94050	94086	100887	83415	92455
TG O-55:12|TG O-20:5_17:4_18:3_889.66514_11.393_[M+Na]+	59612	94902	75800	101777	49004	43929	64099	79061	86005	56889	46160	37673	70783	42633	119820	90032	101180	59760	42581	65295	38994	61273	136566	75553	30652	73624	41273	123365	54145	28237	86334	111952	34615	31985	52195	54602	47746	82687	38129	87376	74812	30410	134962	97606	80753	119662	116010	97041	111073
TG O-55:13|TG O-19:3_18:5_18:5_887.64941_11.203_[M+Na]+	14371	24355	23666	22988	14423	12321	19835	15314	11856	12882	11295	9848	15275	12964	15638	13771	17426	10976	14974	12080	10657	14243	20265	15130	9026	13268	10623	17352	15855	9077	19971	27569	15461	8844	15973	13227	11634	14748	14063	14537	19952	8121	15299	21736	18938	20059	12720	20860	13225
TG O-55:7|TG O-22:5_15:2_18:0_899.74153_12.422_[M+Na]+	10080	11726	26583	17650	9296	15990	17058	28440	9240	19910	8926	13912	10259	20472	15556	15334	16422	19714	19851	13288	9606	17273	17839	14774	27533	14027	8545	18145	14980	25925	10405	13469	23259	9043	25946	6936	12871	17267	21470	19229	7376	16539	10459	9156	14315	20877	22900	17611	14366
TG O-55:8|TG O-19:2_18:3_18:3_897.70691_10.488_[M+Na]+	11793	4680	23439	3072	4622	3956	12672	45824	13161	3126	6326	14355	751	3102	1866	4304	8531	4077	10404	5549	17594	6034	2208	4760	6916	8886	7029	4968	4946	5125	3050	2288	5876	3282	9129	1593	3902	3169	14583	1690	2832	1531	4883	4456	4057	5192	5961	1771	1408
TG O-55:8|TG O-21:2_17:3_17:3_897.72577_12.233_[M+Na]+	7735	11467	11216	11090	8371	10782	7397	13604	7729	9715	8792	7935	8691	19184	11965	7709	11899	13806	15878	9937	8777	12793	7797	10176	14201	9500	12025	18170	10990	18783	9285	10584	17692	9139	15003	10412	15384	9568	14945	12736	9071	12344	8191	10759	13005	13238	15050	12944	14152
TG O-55:9|TG O-19:3_18:3_18:3_895.69496_11.827_[M+Na]+	29058	24317	18581	29193	25074	19490	27031	28019	25584	23000	22774	20016	23726	21693	19367	20023	17985	18936	23021	18590	18048	20697	18389	18811	24498	27409	18301	21698	17672	17016	24812	31927	14282	16847	22678	21044	17869	21131	20165	27802	24799	21535	21416	20130	22303	16917	20920	20622	19661
TG O-57:10|TG O-22:6_17:3_18:1_921.74726_10.833_[M+Na]+	14199	1770	38179	4131	18627	54211	19798	25204	14028	5149	12702	28906	1013	12884	346	3797	3702	6275	20241	9494	35558	26116	154	6401	21288	9046	12207	2322	11026	16574	948	1517	48650	12569	18863	1977	10057	3211	53791	4234	523	7401	134	1713	2447	1545	943	461	787
TG O-57:11|TG O-22:6_17:3_18:2_919.70994_11.872_[M+Na]+	58373	36347	39925	35461	66432	96682	70440	35133	69337	29704	68720	71345	24612	66385	43872	56720	57682	42693	69929	56617	75712	96463	30044	54887	76439	56946	97488	45308	61615	91234	35453	39704	93688	81370	86966	49027	88170	59807	110564	53019	37978	75446	29225	33778	50380	40321	42665	36982	32801
TG O-57:11|TG O-22:6_17:3_18:2_919.75322_11.07_[M+Na]+	247	41247	54835	47505	23667	66807	29237	40227	32359	171	22341	43342	156	19493	59817	60907	121121	2375	36448	13460	48952	37596	83373	36323	32913	19768	10295	156760	17187	18733	405	56923	51982	18881	29004	138	1145	35868	79360	60167	254	16486	96514	3083	33772	137108	67384	38181	53422
TG O-57:12|TG O-15:2_21:5_21:5_917.73373_10.816_[M+Na]+	9643	2199	52720	5256	15206	71302	19556	67888	23371	5565	24085	37624	1187	20013	3303	3895	39016	4610	48406	9987	55642	27503	564	14817	32062	13019	15561	16179	17875	16028	1739	16366	35435	13495	29003	2233	11334	10671	90303	16636	885	13754	19689	3281	1578	12996	2847	1349	1493
TG O-57:12|TG O-22:6_17:4_18:2_917.69636_11.648_[M+Na]+	97194	61242	66165	51161	98344	149107	125592	61096	123994	53500	99369	114051	38824	98943	56227	112101	71960	103117	106540	126232	116507	154447	68301	118192	102284	80531	126879	84247	122550	111984	54378	67359	117122	89513	105144	67233	123048	123382	137385	89993	62763	105171	77947	64267	80620	102923	73635	57198	59047
TG O-57:13|TG O-15:3_21:5_21:5_915.78194_10.618_[M+Na]+	3059	5824	35698	5478	40805	42244	13922	51132	18658	4892	9851	18024	333	11222	4757	5250	7293	6718	32521	10752	31756	16478	2565	9662	16348	9227	6942	11234	13563	6568	2261	5757	14008	33465	20555	434	8611	7258	47749	7174	304	3650	7674	5174	5140	8752	6838	763	2023
TG O-57:13|TG O-22:6_17:4_18:3_915.68073_11.437_[M+Na]+	70984	62731	73676	57637	75631	113506	136753	78404	115272	44420	73780	79984	40887	81496	80880	119950	99216	116137	100046	134330	90529	134701	52197	106440	85430	79309	85697	68379	131057	82893	59954	55311	114563	53943	114569	54317	122285	136520	131065	86217	59455	69881	64726	61084	90888	64079	82693	70049	59894
TG O-59:10|TG O-21:4_18:3_20:3_949.75559_10.455_[M+Na]+	3948	17304	55142	21314	7252	48490	32684	200004	140994	6237	13459	26612	1224	7827	21084	17773	44294	14963	38189	24766	54287	14937	14086	23783	12055	19791	26485	44785	29077	5587	4701	27430	10114	5243	22573	764	12572	18831	50970	15565	527	3359	25655	16454	15836	38619	31240	4691	29789
S_ AHexCer (O-12:0)12:1;O2/12:0;O_758.58715_5.763_[M+H]+	26289	30917	23195	27286	30839	23513	29364	22133	23817	17455	31236	28987	21707	22792	20089	24037	25196	24769	20975	19628	23934	17482	19879	23915	23082	19630	19351	19990	22334	29956	24775	24585	18559	18110	21807	18866	23100	19577	18790	28561	21765	20563	19655	19531	20045	16859	20981	19633	25527
S_ AHexCer (O-14:1)12:2;O2/12:0;O_764.56745_12.334_[M+H]+	20313	5080	4317	5156	18497	5593	6584	15955	6358	11949	3000	2352	2495	5915	5735	5834	1731	6470	20837	5034	5068	5293	6655	2219	3420	1661	4778	6671	4525	1790	3261	3788	5669	3250	948	2111	4842	1044	6537	6217	17667	6508	2357	838	4960	3648	3810	4216	6151
S_ AHexCer (O-20:3)12:1;O2/12:0;O_864.65925_0.559_[M+H]+	4864	7694	6013	7061	4805	2489	6727	3991	5204	3597	3998	4568	6186	3526	4777	2424	5663	2794	4615	5410	4475	5902	2386	4776	6203	6333	4169	3930	5064	4287	7430	6079	4467	4805	5649	3911	5048	5000	4204	5610	4911	4741	3915	5506	6052	2525	3822	4175	2978
S_ AHexCer (O-20:4)18:1;O2/16:4;O_976.78825_10.318_[M+H]+	749	8978	13191	6787	8110	1811	8690	32005	7775	7325	83	291	26	150	45	1029	412	414	67	436	53	265	95	329	109	5743	4823	10606	1913	91	62	93	95	118	1149	37	219	206	4352	200	92	499	7443	250	467	8412	6090	167	131
S_ AHexCer (O-22:3)15:3;O2/16:4;O_960.69195_4.812_[M+H]+	1477	3862	768	2312	5203	2571	9107	946	4175	1842	1382	1094	3707	221	3065	5397	1989	3971	419	5494	506	3291	4854	4139	355	3380	1109	1735	2932	263	1661	1196	830	1142	3425	958	4316	3594	805	5235	1932	1157	3450	1997	1703	1944	6975	4731	2891
S_ AHexCer (O-22:5)21:0;O2/14:1;O_1024.83545_10.478_[M+H]+	4312	4553	3931	4751	5624	3800	5488	6896	4626	4227	5473	4985	2264	1983	2936	4186	5289	2788	3282	3518	4954	1610	2396	3377	4186	3671	2897	1885	3755	4835	2454	2781	3296	4303	4015	4469	2789	2353	2578	4277	5478	3600	2249	2685	3641	1949	2583	2904	2554
S_ AHexCer (O-22:6)12:1;O2/22:0;O_1026.8253_0.648_[M+H]+	1441	3668	752	2893	4126	2429	2395	4571	272	478	1765	2048	891	1327	1487	248	1953	2577	935	3175	1436	1564	1588	313	2375	914	1958	952	1197	5282	1638	1130	996	238	1054	1772	195	2869	1362	2126	1532	662	1887	1417	63	3224	1891	3951	2118
S_ AHexCer (O-22:6)13:1;O2/22:3;O_1034.8299_10.488_[M+H]+	5279	4132	5143	5091	5069	5360	5180	7690	4145	6034	5472	3664	2577	2322	2119	3745	7669	3285	4198	3198	4536	2361	2746	3497	3377	3234	2949	3151	3881	3838	2664	2597	3676	3690	3111	3989	2911	2531	2934	4202	5255	3047	3257	3336	2612	3490	2395	2718	2565
S_ AHexCer (O-22:6)13:1;O2/26:5;O_1068.78838_0.622_[M+H]+	3180	974	2238	1351	1167	1372	1683	1518	3068	2621	1238	1979	2374	2659	2519	233	1643	1066	2053	1164	26	662	1492	2654	1139	1404	1795	257	4647	1514	708	1112	1073	1525	1803	2301	697	1384	848	1200	1253	1317	1483	1938	630	1767	1203	378	392
S_ AHexCer (O-22:6)15:3;O2/32:6;O_1174.8518_7.341_[M+H]+	13160	4516	9406	7058	13951	13387	9112	7459	2867	8564	9946	7766	5692	6520	3961	7470	9652	3921	6781	6700	7816	5910	5949	1821	4693	4964	8463	4744	4649	9192	4456	6330	9818	10976	7415	8783	5903	4262	7273	4151	10009	7260	3143	4944	5099	3758	4113	2444	3926
S_ AHexCer (O-22:6)21:1;O2/38:4;O_1351.1077_0.499_[M+H]+	3942	1352	1587	3023	2877	3512	2809	2030	1693	1608	1555	1517	910	661	838	882	864	1673	1279	1202	1198	818	457	649	921	1053	656	920	877	1094	626	465	460	512	121	167	446	613	384	411	749	579	328	501	480	260	399	234	373
S_ AHexCer (O-26:0)13:2;O2/13:1;O_960.68353_11.094_[M+H]+	14351	70931	22617	69935	8688	10118	62654	59424	304372	8176	7035	7457	8869	20483	250250	177475	431302	67048	8843	110952	3822	86501	326009	123570	3004	26808	14158	746532	54685	5940	24375	146986	35007	4401	19283	6991	28694	149492	8909	197721	14349	2495	405347	60697	107421	670879	219482	87604	230904
S_ AHexCer (O-28:0)12:0;O2/16:0;O_1022.90076_0.617_[M+H]+	5653	1712	540	4074	4660	2484	290	1191	304	2438	1856	1526	992	2477	1619	2045	2791	3043	1534	2017	1225	1465	901	2859	779	1376	859	1650	308	2088	1978	1399	1110	2094	1768	1891	812	1030	1902	3059	2036	2355	1539	1824	1882	2320	891	1784	1871
S_ AHexCer (O-28:0)12:0;O2/16:0;O_1022.96454_12.359_[M+H]+	3326	4751	6019	5809	5491	3522	5504	3333	4229	5113	5032	6310	5035	2845	3819	3370	8387	5497	3125	2742	7452	3193	5007	4924	4054	3274	2985	4448	4207	1646	1958	2270	4048	4212	2821	4702	2897	3837	2429	1806	3674	3440	2147	3299	4890	3891	5620	5000	4444
S_ AHexCer (O-28:0)12:0;O2/17:0;O_1036.91979_12.226_[M+H]+	4478	3314	10865	7454	2028	6232	4567	7490	5932	6358	2129	2395	2712	10292	3944	7745	10351	827	11475	4121	2986	4522	5195	4111	4411	5662	3532	4850	3616	2550	2983	3404	4856	2418	5316	2191	4438	4506	3740	9748	2555	4528	5234	3508	2714	7015	4617	2807	4242
S_ AHexCer (O-28:0)12:0;O2/32:0;O_1247.14186_12.003_[M+H]+	5885	4906	8106	9749	9017	7045	9051	7584	5714	6890	6183	10095	4363	4866	5176	6001	3676	5527	6408	5335	10473	3209	4719	4503	3600	4848	4616	6642	5462	3374	5746	3696	2431	5032	3724	4104	2364	4399	3073	3582	4867	3348	2633	5281	4559	4995	4241	4834	4062
S_ AHexCer (O-28:0)12:0;O2/34:0;O_1275.16724_11.959_[M+H]+	16983	10574	11480	18804	14950	11915	9788	20194	10146	18394	8637	14436	10159	8382	5588	7708	6884	11547	11129	9206	16853	4485	9239	8845	6393	6135	9165	7307	6355	8386	7775	4675	7138	8618	7837	5779	4278	5935	6275	7053	8281	8425	5099	6816	6579	6457	7181	6271	5705
S_ AHexCer (O-28:0)12:1;O2/16:3;O_1014.92419_0.653_[M+H]+	1288	930	1625	3183	3070	4678	2159	931	4965	1824	1053	998	961	1983	144	1736	814	2816	593	608	1119	1281	2094	1450	1888	1070	1901	792	4571	1194	603	1403	854	293	3368	186	1517	2204	336	373	1514	621	560	1474	1429	1038	1692	2504	1041
S_ AHexCer (O-28:0)12:1;O2/18:1;O_1064.91244_11.9_[M+H]+	7545	6098	5787	9353	9119	6386	8158	7375	4735	7958	10126	8715	5587	4656	5083	6895	6286	7793	5710	5376	7195	2355	4119	5514	5344	4425	4808	3717	4113	4730	4305	3769	1975	5476	5439	8539	2195	4673	4294	4958	10227	4355	3138	4920	5939	3430	4393	2453	4737
S_ AHexCer (O-28:0)12:1;O2/18:5;O_1038.83507_0.649_[M+H]+	4507	2989	2082	5119	1307	3250	1186	2702	2428	2115	1051	1451	2381	1170	1221	2037	1253	800	321	1657	2519	1439	953	2228	620	2108	1501	2182	1494	678	2010	1692	1329	1943	1330	740	2172	2383	766	1285	1433	1846	2330	2375	1729	1820	1508	2024	2915
S_ AHexCer (O-28:0)12:1;O2/23:0;O_1118.99438_12.661_[M+H]+	10858	9036	8317	6936	10012	9783	9449	7204	10682	7803	9708	8576	9537	8440	9068	9697	8393	8022	6697	10086	8592	8909	8453	9213	8383	9102	9346	7994	4962	6496	3117	9461	3699	8729	7332	8484	6790	7269	7558	9581	8277	8426	10218	5187	9671	8995	7895	4489	8295
S_ AHexCer (O-28:0)12:1;O2/38:4;O_1321.16452_0.513_[M+H]+	98	1038	1351	1366	1193	2405	1694	1830	2153	1649	1779	1342	154	2739	1718	1659	1336	3403	1920	707	1920	1010	1526	4262	2845	2618	2429	2507	2955	3590	2197	977	2684	2914	3030	2477	2532	2213	2703	2136	3110	2458	2613	3815	2464	2801	2233	1433	2063
S_ AHexCer (O-28:0)12:1;O2/38:6;O_1317.12211_11.826_[M+H]+	12360	19992	2289	13658	13516	10818	27211	7793	15001	18542	9057	11680	24847	3813	29934	21094	8987	24730	7796	22864	10859	12612	36995	23815	2168	8500	7342	27993	14637	1202	15774	10066	3973	11753	4298	14130	12344	13961	169	7739	11420	3047	23489	16828	6853	31198	22114	22487	29052
S_ AHexCer (O-28:0)12:2;O2/17:0;O_1032.88836_11.755_[M+H]+	387	329	6796	8031	457	340	178	197	318	698	235	1346	784	74	653	68	6761	183	590	250	239	141	172	628	235	748	143	321	73	399	270	632	143	162	72	75	300	500	608	467	532	306	701	101	419	331	500	273	232
S_ AHexCer (O-28:0)12:2;O2/17:1;O_1030.87277_11.627_[M+H]+	4512	2117	4447	5719	1488	804	1429	3310	2649	3858	1218	716	1735	3739	1058	2128	6362	610	2993	1046	1257	679	2351	1365	1237	1679	1639	1760	1154	1009	1521	3047	833	1094	2176	2488	412	831	1136	3941	1809	1688	1658	1869	1337	2567	1857	2452	1729
S_ AHexCer (O-28:0)13:1;O2/38:1;O_1359.24112_12.042_[M+H]+	15990	12503	7678	10733	11324	16616	17273	13424	9709	8993	6375	8705	14119	12231	9027	22907	5490	8095	8197	18267	9007	13870	16944	3506	6274	17273	4636	11854	11303	4694	6256	12078	3849	12153	5240	5947	3966	11356	10604	12662	6386	8993	14809	2529	17170	11172	6496	10649	8612
S_ AHexCer (O-28:0)13:2;O2/14:1;O_1002.89837_11.302_[M+H]+	6359	8849	12702	10507	4968	4439	8727	38748	14892	7293	3396	2277	4037	3957	12183	13572	21113	4723	4822	6279	2442	7196	14304	7334	1839	4939	2710	26922	5706	1781	5763	12999	1654	3000	5342	5037	3925	7529	2470	12067	6546	2639	19282	6802	7733	29365	14532	8957	13175
S_ AHexCer (O-28:0)14:1;O2/38:1;O_1355.23312_12.327_[M+H]+	3590	3049	2267	938	6563	1101	637	705	353	336	6744	265	7475	1303	135	1292	1949	1130	4071	249	720	2235	3642	2234	7415	3041	3247	2536	516	5231	219	147	1741	5355	583	1563	2168	175	3060	5426	3785	1510	252	231	3038	2347	1154	842	2179
S_ AHexCer (O-28:0)15:0;O2/38:0;O_1373.26497_12.055_[M+H]+	13012	9299	13909	12028	16874	10426	10417	13939	9652	11914	8853	13377	10388	6393	4211	7364	5747	9700	14282	6180	7340	4524	11321	8681	21169	5685	6959	11666	9536	21356	8919	8268	3360	7749	6616	5213	7848	6666	5266	5713	5143	11352	8962	7415	3553	10487	5749	4808	7908
S_ AHexCer (O-28:0)16:0;O2/29:0;O_1261.14823_11.917_[M+H]+	14478	18935	8175	21640	18554	13467	26036	20844	21898	21532	8224	13612	12387	4585	12550	15342	10147	15594	6679	10467	14746	7437	18515	13113	2467	6411	4381	12471	8460	2975	8239	4276	1197	6633	6712	5617	4132	8895	2171	6403	6053	4774	9864	7123	4085	9475	10347	8508	11959
S_ AHexCer (O-28:0)16:0;O2/36:0;O_1377.30642_12.296_[M+NH4]+	50941	38088	29339	45343	53824	40757	56449	31757	41420	39944	48913	36046	42119	29958	28527	40258	32932	41998	32150	30868	39938	28573	32432	33079	26797	30686	33350	24635	30561	28044	34671	23054	17550	34281	23178	29948	28491	32320	26755	26794	36449	36472	23271	30995	32015	31241	29894	32929	27147
S_ AHexCer (O-28:0)16:1;O2/38:2;O_1381.24312_11.816_[M+H]+	799	3264	281	2300	1665	520	5639	1210	3205	2735	340	824	1578	154	3283	2848	1051	4635	327	3564	934	1410	5980	3078	266	713	173	5528	2558	189	474	336	147	402	441	864	532	853	0	659	339	286	2294	960	415	5178	3322	2178	3660
S_ AHexCer (O-28:0)18:0;O2/38:0;O_1415.3225_12.236_[M+H]+	248	40	337	623	5474	26	136	51	46906	211	3156	162	1816	74	122	739	50	52	68	189	0	874	0	29	33	0	0	222	126	24	246	0	232	0	256	2951	36	0	45	264	45	0	35	0	28	0	79	11	24
S_ AHexCer (O-28:0)18:0;O2/38:0;O_1433.3642_12.492_[M+H]+	3856	2157	1474	4344	6615	2769	2855	2243	1557	2358	3727	2666	4026	1907	1371	1831	2019	2782	2334	1258	3287	1417	624	1458	3502	1390	1288	1018	1960	3536	980	1311	938	2427	920	1468	861	963	1241	1490	1592	2139	551	1808	1883	700	2375	1313	791
S_ AHexCer (O-28:0)19:0;O2/29:0;O_1303.21266_12.186_[M+H]+	109619	63409	137572	288863	113858	70998	164451	182244	94076	187949	62678	116423	213045	93884	92583	159659	76171	159537	150678	76365	138832	78058	102160	226591	56751	48158	71331	133101	104505	51146	102899	56970	85345	72841	60727	100556	28375	55454	53140	61658	68385	67491	58519	96485	57510	117757	69607	93251	84077
S_ AHexCer (O-28:0)20:3;O2/38:6;O_1443.24575_12.074_[M+H]+	126	119	36	7537	94	172	414	9995	43018	5963	145	252	249	0	320	169	0	62	84	67	52	1381	50	0	26	155	24	591	126	83	62	0	396	0	23	868	135	62	74	113	119	0	0	0	0	0	0	64	33
S_ AHexCer (O-28:0)21:1;O2/38:1;O_1453.2403_11.974_[M+H]+	5467	5143	5419	6053	8054	5771	7986	5493	14343	7509	4848	6552	5288	3979	4373	5225	1924	5691	2616	3579	5810	2708	4053	5531	1823	2212	4375	5659	4501	1662	4372	4759	1213	4485	2338	4883	2150	3079	2308	2610	3700	1864	2828	3118	4193	6019	2581	3391	3647
S_ AHexCer (O-28:0)21:3;O2/30:2;O_1335.16745_11.767_[M+H]+	4192	8689	1784	8339	5594	5466	14809	5243	8646	11822	2456	4306	5831	1539	11285	9829	6301	9525	4378	12376	3490	6627	19265	14249	575	3711	1712	8748	11363	224	4973	1965	425	2771	1928	2400	3920	3503	758	3151	2801	510	7500	4317	1346	8606	8726	10995	11443
S_ ASG 28:2;O;Hex;FA 27:1_968.85645_0.644_[M+H]+	811	1830	1707	2942	1157	2638	235	2793	5485	3941	2985	2853	1374	3148	2481	2407	2019	4549	2658	808	1004	4113	1330	2868	846	1002	586	4362	2215	2239	2934	2339	1585	1496	3282	915	2710	2298	1996	3607	1290	530	1579	2558	899	2307	912	3126	1619
S_ ASG 28:2;O;Hex;FA 7:0_690.53266_3.81_[M+H]+	99	161	192	86	121	93	178	95	285	263	116	175	54	117	107	111	46	30	116	88	148	117	57	136	191	91	140	90	128	111	92	77	90	202	80	34	58	105	87	111	110	109	30	78	102	46	79	41	58
S_ ASG 29:1;O;Hex;FA 28:3_994.97373_0.699_[M+K]+	1398	2751	3134	2730	6168	276	1962	5611	6440	1667	344	4833	1127	868	1232	3099	3059	1501	6431	4935	4291	3625	1786	3900	5145	1394	1648	128	5448	2659	482	85	3828	1001	2015	114	108	3796	2488	221	3549	1497	1763	1071	1168	1931	190	2341	2532
S_ BA 24:1;O5;T;S_613.2706_5.996_[M+H]+	130852	52503	57261	127027	119309	50557	51702	50773	41740	55529	43127	107510	37347	79859	51616	116799	86350	94938	45539	48521	54203	84288	37839	58822	69199	84816	64844	67050	137309	75774	39958	30737	214899	36644	38986	31923	97057	92538	70746	44288	54404	40048	47394	40112	62193	44242	33949	56190	45443
S_ BMP 13:0_28:2_862.65919_0.57_[M+H]+	4066	5896	5525	5526	4639	4682	5578	4531	4221	6606	3795	5387	4510	3800	5238	4710	3502	3826	6053	4616	5138	5590	2910	4865	5090	5180	4872	4113	4609	4330	5221	5529	3510	5357	4446	4712	3950	4434	3947	4947	4314	6039	4566	5134	4459	3662	5575	5490	4836
S_ BMP 14:0_28:0_880.74344_10.722_[M+H]+	2300	617	16698	1402	678	12607	1144	3215	16509	1073	297	1036	655	8081	318	1744	596	2191	8104	564	12606	7811	144	994	6100	1709	3619	592	524	4399	501	420	14986	5232	831	212	651	1291	24355	663	433	4242	2284	242	1376	1925	1100	277	322
S_ BMP 19:0_28:1_948.75226_0.604_[M+H]+	3915	4499	2002	2689	4227	2581	3240	1916	4744	4202	3702	3680	3608	1911	3869	2873	3705	2666	3337	3467	2640	1181	1255	1507	4051	2622	2741	521	2515	683	3786	2432	2782	2745	2551	3276	3583	3991	1806	1268	1855	1866	1238	2927	684	3027	2825	2544	3128
S_ BMP 8:0_26:3_762.53063_12.117_[M+H]+	16589	136	0	3199	1155	509	386	333	283	102	52	35	33	97	125	72	43	70	118	62	0	44	28	73	52	24	48	36	95	0	94	62	36	117	60	132	26	84	28	119	70	59	68	104	115	82	86	65	44
S_ C18-Sphinganine_302.30287_11.763_[M+H]+	2223	1059	4205	771	1211	677	607	7013	451	1447	1688	1815	620	2413	830	697	520	1164	2617	604	1436	680	552	338	1456	612	1077	846	570	673	208	424	458	390	2405	80	484	415	898	1975	60	1287	560	361	401	877	631	497	782
S_ CAR 14:1_370.2935_2.648_[M+H]+	374	777	288	381	382	299	275	284	385	2168	364	444	464	387	349	245	470	386	98	288	552	303	1549	682	419	1711	298	1750	362	438	369	519	647	1499	595	519	584	328	660	385	572	282	329	250	351	316	423	515	549
S_ CAR 18:1_426.35781_2.933_[M+H]+	5850	4797	3804	7811	5530	2802	3866	3068	2837	5992	4501	2590	19939	3278	1946	2595	3583	1823	3151	1929	2249	2530	1933	1896	4022	2280	2601	2005	2622	3382	8012	4286	4311	6791	3583	7325	2163	1371	2692	3294	7635	3766	1343	4860	3478	2206	1740	2984	2121
S_ CAR 18:1_426.3654_6.028_[M+H]+	8378	10077	6609	5440	8448	7850	8756	8044	8711	8160	8365	11566	13422	11955	13773	11825	12493	11188	11590	12962	12581	12776	15318	15641	13514	14235	14432	15226	13763	13210	14205	14027	14258	14101	20600	15072	18504	14292	15211	14708	14783	13816	15978	14612	20441	15537	16576	14883	17561
S_ CAR 21:0_470.41981_6.076_[M+H]+	13201	9348	8948	11543	11047	11497	11812	10517	9820	9999	9448	8358	7827	6920	7421	8243	8338	7562	7913	8997	7644	7832	6177	6579	5938	6490	6431	6703	6490	6715	6644	6400	5543	5102	5127	5513	6677	5760	5860	5562	5505	5723	4969	5532	5918	4578	4820	5563	4975
S_ CAR 26:7_526.39418_2.304_[M+H]+	228	298	180	174	242	168	131	444	148	290	323	290	302	325	212	211	355	229	163	400	314	215	408	214	152	675	325	359	344	136	249	261	285	314	58	137	227	244	296	196	345	807	387	248	305	113	151	433	146
S_ CAR 27:1_552.50358_10.255_[M+H]+	13107	6980	27212	14569	9043	7857	8048	28923	6522	14091	11237	5553	7653	8326	9825	6297	10807	9303	8700	6664	7480	6347	8242	7167	13204	8349	22866	9498	24356	10849	7324	7426	15717	23416	13382	4529	3363	8830	10610	8116	28180	7321	9302	10515	24483	11839	9121	8057	8334
S_ CAR 28:6_556.44085_2.747_[M+H]+	3395	10091	2151	20826	9868	3448	2045	11088	2132	19682	12890	9064	29805	9872	6768	9541	11769	18739	14017	7062	11757	10970	14014	11640	12109	16287	9567	16576	9917	10842	8426	9686	7521	9386	5319	6538	8817	7599	9596	8971	5853	14170	13775	5347	5314	13428	10752	9160	9247
S_ CE 18:0_670.5436_12.681_[M+H]+	31608	30425	274743	30322	37057	31725	449656	280593	220742	34019	30694	31243	420718	259174	36463	36231	35158	35385	358274	32942	32095	34771	34549	33091	135659	32924	36269	238370	35738	236367	34327	161295	266242	38888	35812	34796	36244	482835	523131	34787	36784	245403	36699	36636	38606	38579	36236	35352	37149
S_ CE 18:1_668.63072_12.284_[M+NH4]+	3572795	3055982	3773890	4451580	4207481	3055221	4109154	3691000	2857880	4135901	2795169	7382837	3669527	2615214	2668386	3430998	2519899	3573198	2929839	2649821	7265729	2637028	3745934	3476953	2286317	2251260	5235481	2543190	3297153	2015210	2688202	1639230	2706059	5640785	2273674	2672544	2394992	2954678	3140671	2687218	2826753	2691195	2513932	2618108	2298050	2455078	2552834	2631978	2255383
S_ CE 18:2_666.61504_12.09_[M+NH4]+	23986770	23444329	19203553	25252797	23958182	24035065	27427113	21504882	24730474	23812547	20302631	23049259	18544914	15316396	18762752	21293745	20041547	19490463	16476965	20262410	22462278	16828727	21982519	19020399	17201158	17943014	17108556	17128367	19221053	17628372	19702502	16256545	18034681	19519690	19706748	19628099	16529681	20196144	16250639	20216346	20266907	18874746	17898782	18542963	17854697	16428040	19893274	17190429	19514315
S_ CE 18:3_664.60004_11.832_[M+NH4]+	1609130	2995358	1494854	3334914	2143900	2102535	5351320	2661476	3637707	3625066	1275221	1856651	2447898	1168309	4391694	3876778	2557758	4264705	1638685	4203699	1639980	2543977	6346797	3986109	640640	1477704	994829	5663538	3421859	636412	1853970	1537097	597949	1181827	1364487	1342098	1786221	1843986	735073	1826777	1432058	672814	3338991	1874714	1230018	5252456	3628197	3410277	4247895
S_ CE 20:0_698.67652_11.98_[M+H]+	19686	18889	22051	27216	21381	18145	25663	20814	13761	27822	13987	29229	15784	9276	10183	15728	16047	17000	13016	13033	26303	9038	13345	17126	10373	11385	13654	12779	13774	7832	12184	6345	8001	13259	11852	9897	10346	13161	9750	10477	12593	11146	9634	9791	13093	13419	10456	10546	9605
S_ CE 20:4_690.61389_11.957_[M+H]+	522071	426832	597210	762442	524671	384691	541763	847466	429101	730789	416619	587558	296500	404262	321017	559011	589592	426693	512342	355916	560421	379591	326952	489185	452823	285773	387560	359254	500268	400557	412066	300167	392983	523696	576587	597200	434637	377757	394197	617902	611211	434349	415999	473404	371243	330020	355118	296994	308673
S_ CE 21:0_712.69157_12.283_[M+H]+	193445	162974	96888	117824	137497	165613	162682	75275	190524	108672	178610	113111	115247	94900	133534	173704	141107	138924	107975	174668	113761	130215	110266	121097	115517	147474	140706	125903	113413	100590	160135	146820	70808	131897	95256	136341	156112	142736	103790	110347	170823	116272	163207	142593	147055	134191	121515	141165	141692
S_ CE 22:0_726.70834_12.285_[M+H]+	359011	304496	158420	241881	268771	311253	310736	173906	358592	198979	314114	220630	204435	193195	244804	305756	262671	242422	196562	326123	224193	237829	202152	207591	206005	251622	252227	202879	224254	196098	317491	281515	132166	252800	173824	257956	294833	268053	186767	203629	297717	224137	292930	269876	288243	248908	222100	267677	253295
S_ CE 22:1_724.69026_12.016_[M+H]+	63526	65348	82197	71048	69355	70745	70158	77832	56979	91097	53678	84076	63812	64856	72177	70437	40778	68178	63125	52235	77372	51819	50471	62197	44966	51950	52569	81678	65728	31848	69441	48116	23231	58709	48331	44764	52490	41796	40467	34766	49976	43848	56071	43062	50751	83455	45526	51542	47258
S_ CE 22:5_716.62904_11.968_[M+H]+	15441	11132	12300	15663	9337	9780	15334	18263	10952	11155	10218	10584	5965	10105	6454	10062	18586	6055	13551	7786	9307	7949	8384	9990	11988	9079	8094	9723	12101	9610	8605	8942	7518	14743	9451	14214	8354	6395	7918	12462	12888	8694	8130	9757	8371	8401	6765	7978	8337
S_ CE 23:0_740.72409_12.336_[M+H]+	98920	71558	76094	91172	92725	68486	79652	73347	78409	79520	72725	114579	87174	57154	47068	71348	58194	73701	62460	58271	149752	52709	71381	68071	40333	46894	73923	66173	67425	44409	61802	38682	41252	70854	43398	57303	48469	50924	55722	57690	61100	57816	30743	53654	50376	55564	54743	55567	48080
S_ CE 23:1_738.7071_12.309_[M+H]+	520228	381087	312948	563695	523607	415417	502297	412319	436009	476370	435199	528322	494689	240107	365300	419401	277296	495176	354544	366864	512898	244589	373763	459325	214401	237548	381434	344282	434158	215562	349292	165817	302854	400559	248275	331566	220234	408116	329966	255395	372451	368524	246574	347299	239240	271028	266156	270467	331304
S_ CE 24:0_754.73976_12.517_[M+H]+	136223	139986	47820	134403	138094	187746	164561	57487	108277	100597	177750	101489	68810	47851	70603	83916	86617	70079	52552	83660	189977	49460	71013	72944	37663	65963	136682	51357	81586	56609	84821	73139	57931	78523	64878	74042	62192	116229	49712	62186	107472	68743	63473	95091	84091	71521	69876	63307	60418
S_ CE 24:1_752.72243_12.312_[M+H]+	891083	704872	520881	733319	895462	760715	892024	606105	721775	697595	560284	947186	815345	397997	400337	682608	488799	772594	509822	418659	858060	408377	684939	600180	359304	378163	627560	413124	665187	383637	454779	293470	399864	660562	371354	443263	337385	461080	517448	415237	462569	466588	405172	386781	376996	404339	411039	458026	377289
S_ Cer 12:0;O2/22:6_510.43377_12.512_[M+H]+	22774	32842	30219	61274	42915	20975	19170	26604	45068	34710	19529	35147	13959	28724	29226	22417	22133	19110	45620	16976	51176	27147	19505	37251	29565	15274	28964	46673	30389	40546	41040	27727	17046	39995	16061	29674	28882	25487	45695	45040	16275	22910	40012	28982	14181	26065	23769	18269	38233
S_ Cer 12:0;O2/24:0_568.56377_10.412_[M+H]+	6094	5954	4842	7840	18325	7352	4814	11059	6529	3160	5124	4849	5372	3167	3300	8168	4755	2425	3647	5386	6540	4256	5296	14767	9462	6277	10278	10181	18059	3426	4459	7828	18572	5511	5934	5353	8619	8298	6202	3889	7885	7641	8937	9166	17307	9915	8957	9289	6712
S_ Cer 12:0;O2/24:6_538.46399_11.208_[M+H]+	194	41626	135	151	321	30604	65549	264	3525	8327	95	0	31452	246	7151	32035	31374	34862	96	30414	130	25121	899	128	0	43746	90	1182	563	0	260	43539	226	112	239	169	26193	1264	0	596	157	293	59702	134	183	622	45118	26667	1852
S_ Cer 12:0;O2/24:6_538.46488_12.468_[M+H]+	42447	29534	30298	82942	19671	45884	40479	76688	63922	28847	33793	52442	80328	37036	26654	25294	64666	43629	46072	23530	31802	58593	54197	37247	72147	68890	73167	73366	24414	48767	34405	16401	24997	33161	25523	27920	45288	75761	43201	66849	24690	38839	67922	72671	25496	43766	39445	19780	46617
S_ Cer 12:0;O2/26:6;O_582.49183_12.568_[M+H]+	39493	27355	48035	28709	64356	44283	34594	40391	48404	26468	34019	47613	36943	43870	50679	32052	50473	44671	75447	41148	65935	68860	58065	48933	23923	57721	56463	55795	42922	49601	49591	32207	56923	30375	60208	42411	38476	26464	33917	19716	48074	55765	40765	43751	52347	24485	33447	18783	35181
S_ Cer 12:0;O2/26:6_566.49634_12.536_[M+H]+	38660	23808	40189	31956	49584	44080	30223	32241	47702	51630	30096	42012	49396	34252	24510	57349	30672	15348	30141	35651	19795	22227	42982	51949	21639	12569	56480	43977	38848	45326	30574	25164	27330	13083	18215	29669	34342	21571	28805	81630	46782	16897	28538	26741	34846	21507	40378	18985	32414
S_ Cer 12:0;O2/28:6;O_610.52102_12.615_[M+H]+	21090	18759	26739	40779	29362	28158	40778	19351	16687	37025	30038	30439	19620	27657	31136	33635	18890	29456	15982	36238	30963	37428	19662	37584	20918	37072	26607	24690	26612	21925	33649	25097	16896	18437	21831	27053	35457	33912	17009	25666	34899	28782	9381	26583	16867	35685	22771	42879	34554
S_ Cer 12:0;O2/29:0_660.60989_11.1_[M+H-H2O]+	247279	223516	143899	190994	220573	179597	224178	216180	176744	184730	226488	192491	201449	207920	146773	224603	198577	161615	150722	210221	196077	195682	106313	209487	204071	164262	182694	131760	190469	203534	145276	174973	137115	186452	143089	193770	173549	193388	192430	197262	195535	138833	142295	198083	220381	173543	211475	196550	25811
S_ Cer 12:0;O2/33:0_716.70041_12.301_[M+H]+	23834	27153	16662	15357	22920	28791	22300	10574	27906	17284	21800	19362	20671	21128	21941	22269	22342	17804	17825	24882	22956	23596	20855	20475	15704	25356	18690	20780	19361	16249	27384	29393	18141	23315	16659	20137	25170	23476	17970	20966	18445	20278	29357	26707	21440	19482	19059	21941	19757
S_ Cer 12:0;O2/33:1_674.66682_12.3_[M+H-H2O]+	16745	20973	14263	13831	21126	21500	19870	12564	21018	17404	18909	17197	18574	16954	20731	18177	20245	19119	15260	18282	19440	20744	20121	15768	17620	18646	19292	17831	19489	15142	23815	22374	15566	19006	17296	18674	20971	20854	16045	17846	18429	16757	22216	22284	18537	23339	16785	19019	17073
S_ Cer 12:0;O2/35:1;O_718.72487_0.603_[M+H]+	4827	4872	3144	5427	4896	5427	5472	3507	4937	5169	4479	3315	3160	2904	3303	3224	3561	3760	4972	2945	3088	3962	4791	5112	4080	4367	3034	4390	4238	3912	3573	3725	3534	3359	4303	3008	4383	4680	4777	4601	3961	3633	3767	3552	4526	2514	4342	2809	3606
S_ Cer 12:0;O2/36:1_716.72491_0.607_[M+H]+	4338	4270	3765	4549	4022	4303	3733	4825	3362	4723	4022	3956	3886	3736	3293	2439	3806	4265	4568	3968	2892	4501	1782	4476	4576	2761	2754	3266	4192	4476	3386	5040	3037	4120	5151	3178	3930	4454	2840	3652	3739	4326	3311	3771	2812	3525	2988	3505	3432
S_ Cer 12:0;O2/37:0;O_748.73798_0.569_[M+H]+	8183	10096	7232	9150	7171	8982	9175	7956	9327	8609	7007	7084	7239	7454	7988	5733	7150	6924	7920	6344	7407	10099	6840	7223	7866	6355	5615	7220	5337	6559	8924	7826	6407	7999	7393	7543	9766	5083	6215	7979	7339	7205	6025	8486	6390	5369	8469	7860	7570
S_ Cer 12:0;O2/37:0_732.90251_0.639_[M+CH3OH+H]+	4367	4245	9649	12102	5602	6364	5108	4962	7092	4503	5065	7865	6002	7500	7852	9218	4851	9589	7565	6392	5070	5679	5731	7391	6767	8052	6060	8896	7845	8229	5270	6080	6220	7823	8581	6971	8141	7737	7221	9274	8302	4947	4817	6112	4579	5462	7878	6964	4599
S_ Cer 12:0;O2/37:1;O_746.74281_0.571_[M+H-H2O]+	6245	11281	11128	9726	12808	9745	11374	9288	10191	10717	9375	9890	9622	6817	9736	7717	7846	7506	8009	8162	8036	10807	6372	7166	8565	9731	7545	7111	8092	7720	11095	9016	8763	7909	8323	8108	11579	7416	8262	9328	8692	9555	8420	6467	10240	5827	11152	8074	8050
S_ Cer 12:0;O2/38:1_744.75387_0.585_[M+H]+	5531	4275	4797	5381	6495	4930	5891	3568	5818	4323	5894	6427	3668	5785	7585	3814	4562	2655	5050	6018	7750	4848	4099	6648	6459	5187	3165	2400	3066	3789	5461	7697	4208	5798	4637	4544	8593	4219	2749	3964	5543	6094	5127	6219	4800	5024	3603	3983	4436
S_ Cer 12:0;O2/38:1_784.74952_0.613_[M+H]+	5511	2790	2691	4373	4857	3523	3710	5012	6488	4768	3671	4258	5203	4432	2470	4710	2839	3842	3460	3537	3877	6204	3170	5148	3468	5136	3745	3164	5285	2900	5236	5728	3501	3533	4724	3336	3106	5278	4181	4190	4932	2655	3162	4388	4243	2367	2276	5026	4443
S_ Cer 12:0;O2/38:5_776.68064_0.596_[M+H]+	3411	3596	3677	4316	4305	3109	2835	2693	4204	5145	3759	2850	3350	3157	3834	2454	2873	3497	4083	2691	3700	3058	2999	3747	2263	3772	2579	3801	4375	3140	3131	2448	3924	3641	3486	2355	3039	2902	2065	2814	3017	2963	2645	3958	3172	2764	3690	2829	3171
S_ Cer 12:0;O3/36:0(2OH)_750.73855_0.572_[M+H-H2O]+	4250	6058	4255	3735	5330	3518	6038	4013	5076	3977	3976	5788	3036	2988	3869	3886	4043	4464	2925	2699	4152	4763	3221	5048	3708	3558	4128	3444	3894	4667	5667	4770	4652	4314	4946	3450	5334	3883	4698	3112	3302	6083	4157	4682	5410	3631	5006	3671	4590
S_ Cer 12:0;O3/36:0(2OH)_768.79678_0.609_[M+H]+	4213	4042	3566	3179	2939	8	1975	3625	4737	5839	3055	6477	1308	763	189	3947	1749	1571	3671	2434	5162	4567	927	1443	745	4196	719	1426	411	1045	5809	2094	2744	2450	323	2315	5106	1928	581	1563	971	2828	2449	1111	2148	876	59	2790	4275
S_ Cer 12:0;O3/8:0(2OH)_376.29703_5.033_[M+K]+	2542	13380	10355	7138	11292	3863	4621	8069	28241	9425	26851	5051	10510	8566	13165	14723	6313	20760	3849	4337	17646	6052	7667	4965	6512	6589	5623	18755	7639	6580	33044	17094	18402	4907	9661	4169	7511	5629	36912	4491	7770	4562	5109	22277	53808	13045	4406	8979	5141
S_ Cer 12:1;O2/22:0_520.50658_8.23_[M+H]+	6613	1010	256	2425	4352	237	4629	4395	20852	1800	1144	3300	2256	1448	2377	1743	1202	4197	3477	5211	1575	3308	6263	2570	1497	3933	5399	7211	2693	1218	3994	2615	2613	4806	3059	3351	6858	3788	3248	3849	4079	1068	5104	5631	1287	6825	1730	4437	14357
S_ Cer 12:1;O2/26:5_566.49777_10.213_[M+H]+	83030	92784	81437	76686	76563	73668	81318	52075	70004	73613	65015	85451	74008	75715	69312	87523	78393	75359	94554	77183	65845	82729	94932	69367	78748	76087	77786	71994	100202	81386	79955	76952	90620	92330	78645	87061	88226	66068	80550	73720	63145	67139	73679	90461	66364	80595	84296	82652	79967
S_ Cer 12:1;O2/29:5;O2_640.53474_4.307_[M+H]+	21694	20189	19506	18187	19003	17275	19832	19542	19320	19730	21018	21763	12371	18344	19435	17655	20231	20321	18882	20775	19613	21187	20312	20448	11800	21340	8703	22575	19211	20386	18366	20894	18956	18954	18284	17990	24680	19941	19274	7820	17498	20673	21549	20161	23651	21687	19937	21998	20464
S_ Cer 12:1;O2/31:5;O2_668.57043_0.5_[M+H]+	11618	8372	9463	15053	14841	21241	12953	11924	10699	10602	12989	12328	7135	7584	5170	6625	5918	9589	7587	7163	6944	7732	4715	5017	7756	10588	5476	6219	7645	7281	7052	6625	5768	5250	3895	3791	7603	6044	5875	5938	6897	6319	3675	6143	5750	6350	4602	3788	4476
S_ Cer 12:1;O2/43:12;O2_840.65108_11.499_[M+H]+	11462	9946	14784	15267	10436	7159	7649	14549	5428	15708	7369	8073	12687	10128	8168	6414	9149	6711	7855	5378	7228	4084	8835	7072	9181	8043	4923	5753	7720	9279	10499	9353	7361	5124	6597	6392	4403	4255	5440	5636	10249	8098	7443	10194	7009	6374	11513	8947	8194
S_ Cer 12:1;O2/46:12;O2_864.68486_10.396_[M+H]+	13080	9619	9934	18166	10185	13789	15981	16112	22319	14745	15435	11860	8740	9052	7601	10481	11135	10463	11975	10847	13850	8678	9834	10900	14614	10472	12803	8189	13422	12400	10846	9310	10116	13669	12830	10171	8580	11100	12425	12042	10843	8523	9222	12130	11193	8456	9649	9956	15251
S_ Cer 12:1;O2/47:6;O2_890.79658_11.732_[M+H]+	62706	48014	183391	132621	42619	40167	48800	145517	44218	10310	35274	43482	34339	10078	18574	24986	64560	31185	9502	21346	29546	13624	27600	21963	62738	31583	8291	25977	42614	92326	25110	25627	99007	24200	10663	24026	21814	23151	58874	54158	36922	63626	20336	32548	18603	23038	29254	28444	36978
S_ Cer 12:1;O2/47:8;O2_886.7658_11.542_[M+H]+	86384	106205	174415	144987	103359	54020	76947	130621	58654	131548	65341	50850	100443	90834	56412	42128	67556	44514	81547	43593	51649	39124	78905	43852	57489	66464	41656	57600	58837	64844	97503	84856	64935	50736	52596	62065	38015	33358	54588	55211	85111	71710	48750	88266	65085	55876	76092	96251	62429
S_ Cer 12:1;O2/55:8;O2_998.90312_12.278_[M+H]+	35047	21128	62336	52223	21839	43296	32545	44947	38108	37638	23225	26848	10214	51093	21548	29685	53896	19662	47215	26242	24209	39454	20041	29183	33099	21811	36910	27610	27171	47869	15723	19379	61668	15964	41727	12047	30128	24805	48035	39964	12984	39671	19796	14353	16743	23315	15184	19482	25096
S_ Cer 12:1;O2/56:12;O2_1004.84251_0.596_[M+H]+	5205	6134	3215	4788	6173	2480	3218	3177	4704	4557	2390	3499	3198	1176	3549	2656	3041	2696	2424	3021	2535	2481	2737	1590	3643	4261	1003	2653	4657	3352	1924	2947	2864	2479	4955	2626	3086	4191	2238	2639	2074	1776	2579	3263	3240	1842	2436	1755	4204
S_ Cer 12:1;O2/56:12;O2_1004.85436_11.527_[M+H]+	16778	18360	26877	26834	8057	11392	15834	18375	23617	17244	7708	5413	9274	14000	10157	17808	34876	6612	11676	11706	5997	11049	13522	8962	7165	9775	6882	17248	9940	7179	9890	15168	6840	6769	12238	10036	10045	13826	6574	23137	13068	9466	17793	10913	13122	18764	13288	13252	11420
S_ Cer 12:1;O2/60:3;O2_1079.04667_0.538_[M+H]+	2489	1797	2749	3105	2732	2761	1728	1218	2841	2250	2230	3259	2554	1812	1267	2196	1195	1336	1968	951	1124	2204	1779	2379	1379	2020	2265	889	1605	1272	2439	2870	1526	1502	1590	1341	1132	1493	1842	2522	1539	1742	557	1428	1390	2742	2046	1617	1238
S_ Cer 12:1;O3/14:0(2OH)_458.38869_12.65_[M+H]+	20081	16456	8560	16774	11677	10128	17886	12820	14403	15413	19487	16086	16521	14876	16147	18801	11604	19170	8089	15981	15508	7197	15452	14286	18133	17194	11871	16835	19267	11650	10104	9578	6904	16247	17968	15452	8223	15966	7917	10836	17100	10293	17754	11351	19729	7698	14736	7498	19344
S_ Cer 12:1;O3/14:0(2OH)_458.3894_10.307_[M+H]+	30361	34038	30189	27378	27944	31124	30574	21586	18905	24154	28287	15422	26739	14342	29173	17599	27112	28982	29740	21282	29876	28113	28043	26706	30375	29330	22751	28208	26054	28301	30259	24802	16539	16435	14243	23898	24317	23462	27526	25474	15565	24130	15597	26523	15863	26429	28852	29041	21423
S_ Cer 12:1;O3/14:0(2OH)_458.39175_6.76_[M+H]+	12700	12530	12418	15076	11076	17125	12331	6171	13713	15222	14833	11316	14828	16154	12676	10704	11315	12559	13640	10378	13090	13863	9147	10898	13757	12577	11896	12097	10022	12466	15686	14481	12151	14076	11855	13501	15379	9359	11152	11840	9817	14086	13093	12346	12729	12182	11705	12563	11067
S_ Cer 12:1;O3/26:0(2OH)_626.51909_10.494_[M+H]+	37089	36398	19958	14863	48792	14296	11376	26418	39143	20375	11021	37169	26894	23482	25784	67179	19262	11289	27381	16656	11471	21101	23712	27464	39327	50415	25059	21128	38307	21441	22887	47732	18082	23621	22019	17189	21387	15715	29226	20293	30907	21178	27232	10874	25578	23825	24330	42627	45527
S_ Cer 12:1;O3/26:2(2OH)_604.52893_8.51_[M+H]+	14666	5184	9053	12285	8260	5930	11891	15115	40138	1924	7047	5690	1564	2655	9434	8904	4278	7258	2481	11884	9476	7879	6094	10899	3923	13535	12758	10905	5757	3451	4679	6189	5863	3148	8879	1556	5104	5860	11298	5446	4652	5707	9243	3649	6624	11928	5754	10716	34800
S_ Cer 12:1;O3/26:2(2OH)_604.53182_12.252_[M+H]+	4379	2934	18124	13611	3527	8472	5531	16127	4799	12825	5700	4263	1992	17995	6418	4332	5022	7305	15658	4892	5824	7277	2748	4818	10277	3143	6832	4882	5664	16419	1833	2636	22928	8365	10153	2318	5296	2646	15373	6428	2405	8542	2183	2155	2168	4781	4559	4277	6247
S_ Cer 12:1;O3/26:3(2OH)_602.52041_12.052_[M+H]+	2428	1328	12176	4205	4556	12671	5514	4706	6392	4783	3090	4876	1639	7632	1515	3157	5104	2374	7800	3292	5701	8330	796	3319	8129	3369	5798	1060	5334	12463	2375	989	19272	3973	8905	1431	5269	1561	18858	5556	1017	6800	1141	1200	2904	1352	2483	1819	1652
S_ Cer 12:1;O3/28:5(2OH)_626.51842_12.614_[M+H]+	43456	54953	31450	47783	28550	54790	37773	22724	49467	77975	36189	63183	38778	27141	37676	35559	38706	28936	64436	40586	46782	35115	40302	50110	63842	71785	21455	21929	45606	37854	39969	62748	24950	29726	32724	61792	27283	29746	28633	46579	31976	38780	61634	32815	52693	29429	40394	39036	46801
S_ Cer 12:1;O3/34:4(2OH)_730.6316_11.716_[M+H]+	3261	6077	1424	4177	4891	3745	5221	2613	1927	4547	3738	3798	5182	2616	7166	4642	3025	5356	2735	5581	2985	4433	6614	7724	1091	4457	3026	3277	7614	824	4361	2155	575	3855	1525	3966	4033	2006	925	1366	3985	1091	3489	4254	1793	4786	5334	7732	7293
S_ Cer 12:1;O3/37:1(2OH)_760.71567_0.587_[M+H]+	4730	6581	5519	5665	5623	5314	5360	4792	7339	6027	5996	3073	4023	3024	4009	3070	3819	4963	3496	4126	4800	4995	5364	5045	5260	4003	4345	2407	4975	5430	5528	5488	4524	4059	4840	3676	4526	4677	4440	4497	4401	4830	4859	5163	6185	4174	2512	4764	5579
S_ Cer 12:2;O2/15:4_412.32033_2.157_[M+H]+	1500	9815	2246	1763	1796	1227	1097	1188	1232	2332	1317	1367	1679	1779	1453	1106	7578	4707	776	1914	1251	4837	1025	3275	741	1008	845	4634	1941	1345	967	1240	2405	884	823	874	1244	1052	1809	2518	1088	2089	827	1093	826	1843	1624	1634	1042
S_ Cer 12:2;O2/22:6_546.39946_2.471_[M+H]+	5839	11397	5216	6163	7510	4007	3929	4015	7821	35437	7014	8793	6180	7239	7489	5942	8521	4998	3873	4395	12555	6120	21384	10004	6508	30028	8756	30718	5439	7483	6462	8777	11877	21804	11192	5713	11571	7161	9431	7529	9151	9552	4493	5077	4551	6710	10975	8970	11392
S_ Cer 12:2;O2/33:8;O2_688.51981_2.605_[M+H]+	7128	3819	6070	4086	5631	3335	6589	3757	6247	7249	4591	3678	19601	4476	10944	1994	1499	3339	11232	3804	4505	4037	5053	5914	10340	3622	2335	5514	3779	5346	3635	4840	6827	3650	3647	1100	4866	4573	4925	1522	3047	6634	7792	3727	2955	1249	2275	4285	3844
S_ Cer 12:2;O2/36:6_742.60202_9.897_[M+H]+	27461	1256	60201	75320	44126	21003	30027	75397	22092	58047	53774	44705	2369	32864	566	14833	6501	29248	45610	549	51999	737	578	1071	1004	562	17649	2022	958	599	608	1234	4890	29391	6294	27393	302	8999	27457	18665	44261	1660	503	2456	53242	1207	430	588	530
S_ Cer 12:2;O2/38:2;O2_770.70546_11.506_[M+H]+	38942	36246	46495	48005	40840	40773	37338	55834	39235	40862	35403	35156	33572	32273	34894	36849	36839	38591	35025	34394	36004	30054	30343	33471	33363	32150	29219	31235	33696	33928	33135	30922	31714	32870	36273	31565	26742	27840	30712	29292	32614	28990	26807	31918	31354	29881	34254	30371	32453
S_ Cer 12:2;O2/44:1;O2_874.90024_0.632_[M+H]+	7592	4834	5921	3075	2577	3904	5574	4626	4702	5712	5385	4425	2486	2851	2863	5021	2077	2770	4730	3218	4859	4829	3200	5296	4744	2146	2120	1389	5433	4659	3425	5406	2642	4077	4325	3766	3993	5286	1021	3365	1999	4152	1112	3552	4694	1720	5252	3021	3489
S_ Cer 12:2;O2/45:3;O2_866.80957_11.927_[M+H]+	23876	22476	56648	59957	21970	16660	24501	81199	23359	40432	9759	23274	20127	13850	11326	13235	20845	28192	17035	16900	18295	10724	16329	13789	30466	18818	10749	15100	22259	26285	17351	6929	16694	4650	9904	5275	6236	11657	10484	13443	17375	7062	9037	8363	6844	16883	19660	10851	17450
S_ Cer 12:2;O2/45:4;O2_864.78271_11.934_[M+H]+	47736	57051	218694	151910	43220	30122	40136	298682	34818	168771	31061	43912	61178	15808	42689	22885	58578	56887	97022	31723	28661	16679	32468	30498	71947	30688	25406	37045	46554	92009	30696	29006	118417	15538	13306	17041	6420	24758	48671	46536	30314	42002	19850	24401	33382	39842	64441	40185	50414
S_ Cer 12:2;O2/48:3;O2_908.8452_12.606_[M+H]+	20507	15026	391397	147469	21913	28810	93137	535353	42968	202210	13827	71465	10402	123169	59266	88356	91729	132587	143908	52731	60906	24351	43563	36154	33921	13262	37663	43445	30875	89279	5511	6242	170399	19396	42641	3451	20288	19734	40448	86326	5006	33725	4850	5654	38559	20795	63825	46139	62664
S_ Cer 12:2;O2/53:3;O2_978.9281_12.536_[M+H]+	39086	21781	108011	81981	26439	33004	47344	110257	37294	86891	19220	33846	15994	41407	23212	41835	42178	59090	42748	26565	31518	17003	24694	29499	53895	23074	16299	21742	24223	52225	11235	11178	43734	14080	53516	7144	13793	23940	30868	32330	10784	18459	15152	11976	21687	22835	32115	19783	21979
S_ Cer 12:2;O2/58:5;O2_1044.98516999999_12.713_[M+H]+	11352	5263	12607	9276	6161	9727	7368	18360	7240	10366	4743	6089	2298	5319	4464	4138	7018	5201	5930	5196	3440	5242	4236	2413	5114	3895	6752	5739	4394	7893	2597	1481	14618	4262	6703	1454	5740	2570	8363	6100	2719	5500	2695	2469	3399	5124	5415	3696	2767
S_ Cer 12:2;O2/58:7;O2_1040.95196_12.512_[M+H]+	14035	7644	14549	13687	7323	16553	14806	13959	15424	10612	8832	7071	3462	8551	5994	7800	15067	5431	10710	9334	8159	11764	6918	7571	8744	5085	10659	8924	8423	11187	4253	4822	19689	5015	9226	3788	7902	5088	13952	10614	3639	10162	6474	4383	3741	7379	5825	5105	5780
S_ Cer 12:2;O2/60:7;O2_1068.9812_12.534_[M+H]+	320	13321	8841	521	14727	17934	18690	13116	10835	220	10340	11842	1999	378	8516	3541	10163	3055	10529	9114	11549	5437	6766	123	6572	8118	2923	3641	7871	7687	7957	7568	10159	131	3429	8248	299	7586	5592	8466	10884	125	6503	7837	8396	246	2772	2220	2603
S_ Cer 12:2;O2/60:8;O2_1066.966_12.477_[M+H]+	392	2125	6680	594	1187	231	5516	6887	4266	504	1613	1987	751	368	463	366	907	1180	1119	357	1943	355	491	754	1601	282	377	371	815	769	788	542	386	7473	918	6983	251	441	203	452	8362	348	310	644	226	241	100	1057	648
S_ Cer 12:2;O3/11:0(2OH)_414.32098_2.591_[M+H]+	794	1594	766	1040	985	570	407	591	886	5330	707	1344	1171	789	973	815	1233	751	579	426	1281	1025	3575	1373	1110	4393	1032	4573	690	971	999	1169	1559	2945	1441	1285	1374	704	1731	968	1369	826	911	704	868	1221	1365	1193	1456
S_ Cer 13:0;O2/38:0_778.80261_0.622_[M+NH4]+	2732	4446	3680	4590	4568	5093	3167	5483	4510	5102	3940	4773	6389	3796	4811	5190	5168	1514	2695	3270	4677	6777	4478	4654	2226	2900	4513	1762	3739	3403	6015	6048	5769	6402	4011	4631	4617	3428	4155	3246	3355	4751	4817	1648	2373	3030	4611	2528	4996
S_ Cer 13:0;O2/38:1_758.76252_12.297_[M+H]+	3175	3523	2039	2747	4240	4306	3768	1822	3115	2543	3852	3205	3781	2157	4286	2958	3445	2972	1763	3944	2720	4528	3389	3209	2516	3071	3778	2572	3693	2193	3740	4614	1610	3959	2016	3341	4995	3604	2602	2835	2868	3347	4505	4421	4111	4244	2269	3305	2942
S_ Cer 13:0;O3/15:0(2OH)_488.43302_7.562_[M+H]+	8906	6326	4045	6832	5742	8722	6248	2898	7217	5499	6517	5889	6290	5416	5336	6084	5477	3216	4399	5450	5252	6332	3386	3415	5914	6448	6482	3060	3416	6095	5783	8950	3361	2998	5246	5718	5651	6401	4362	5745	5709	5122	5720	6480	5521	2441	4600	4475	1592
S_ Cer 13:1;O2/15:0;O_470.41916_5.114_[M+H]+	11037	9296	9103	10304	10205	11228	10475	10199	9994	9007	9326	7625	5260	5901	5507	7955	6984	7850	6829	6896	6414	6307	4913	4459	4183	4885	5257	5230	4961	4823	5118	4712	4113	3835	3298	3482	5635	3891	4118	3753	3844	3757	3480	3905	5272	3533	3526	3202	3275
S_ Cer 13:1;O2/18:5_468.3886_2.852_[M+H]+	6867	8447	7877	11059	7057	7949	2958	7186	3507	15105	8206	5298	25006	6537	6986	3925	8765	7481	8646	8401	9075	7894	8577	8746	12801	10003	6884	13042	7181	13445	7422	11902	7746	10151	7992	8480	7607	5193	8836	13784	5890	11089	9144	3288	7131	12343	9042	10849	6963
S_ Cer 13:1;O2/20:5_496.42017_3.589_[M+H]+	20691	19737	11028	24995	22871	6736	14358	17801	21972	23128	19526	16773	23163	9367	18939	16209	18681	17123	18954	22180	23499	18102	18071	21766	22850	20954	15194	19384	20953	12448	10815	20228	17138	14967	14999	14814	10056	6419	16551	11718	16728	15510	17357	10657	11363	16610	15604	11910	15976
S_ Cer 13:1;O3/24:3(2OH)_606.50266_8.508_[M+H]+	159	881	477	617	257	162	99	128	891	0	0	0	0	120	865	236	352	599	229	193	0	74	3088	212	1039	91	0	7822	686	51	294	4081	305	0	398	210	19	144	274	673	446	46	449	1825	732	5836	381	199	872
S_ Cer 13:1;O3/38:0(2OH)_790.67744_8.468_[M+H]+	2100	1527	5365	5867	507	1991	7847	2307	1769	478	2578	4008	487	465	577	2677	501	2313	1700	2216	996	477	1416	306	1587	34	1527	2009	811	1229	1532	110	1257	192	2115	704	1521	2775	734	493	2555	1432	0	3292	2190	670	766	2128	1110
S_ Cer 13:2;O2/21:4_510.43521_3.81_[M+H]+	56846	57032	56798	56699	57598	60338	57057	53409	47329	54772	59808	59361	53355	49623	55682	55832	46128	56051	55108	49031	55273	33646	43511	58892	24990	39895	51925	54647	52298	51978	36617	58008	36255	36115	38215	28872	65373	56662	53191	55490	55772	23774	55974	58264	65769	58585	44484	52398	40168
S_ Cer 13:2;O2/28:6_644.49249_2.652_[M+H]+	9312	13199	1988	7917	14953	3207	4896	10228	3531	16329	9394	1954	25300	2920	6789	2849	7255	2411	8496	5458	10010	6237	6849	1390	8112	7570	4519	9996	8161	6933	11272	8604	7806	8269	6345	3724	7358	4755	9999	7725	5840	7944	11149	1901	3408	7733	6289	4285	4452
S_ Cer 13:2;O2/30:4;O2_668.5662_4.539_[M+H]+	155	232	288	107	97	128	224	264	110	165	386	117	155	129	90	88	56	66	242	65	77	204	105	151	109	65	67	140	134	76	201	120	309	162	143	56	18426	65	26	89	77	89	77	119	17662	30	219	67	167
S_ Cer 13:2;O2/48:13;O2_902.73464_10.441_[M+H]+	2304	1125	9579	1923	2719	7287	4487	2179	9348	1838	894	2284	83	389	1476	451	2926	405	1026	663	1241	753	523	561	62	815	562	4219	12248	136	359	1235	686	115	587	1015	293	1834	1184	2019	646	104	1163	270	193	4122	342	1167	314
S_ Cer 13:2;O2/53:4;O2_990.93826_12.575_[M+H]+	118664	103922	445990	238481	145943	194821	220575	655639	151493	295896	64223	157733	67084	120806	77378	159258	148000	232786	147457	121145	87293	83207	115903	115099	213727	108073	69006	79339	95105	175254	32253	38019	241128	61015	232834	33043	61590	98220	147170	146672	60855	71914	56683	36884	82724	111649	117246	62716	102952
S_ Cer 13:2;O2/57:6;O2_1042.96821_12.664_[M+H]+	21356	11305	25092	27362	12798	25181	19219	32359	17094	24990	10418	10828	4756	12493	8530	8821	16611	8612	15552	10254	9752	13019	8193	8598	11964	8460	10386	11718	8511	14298	5688	6112	28135	5703	12949	3773	6960	6011	17953	9079	5251	11766	6934	5897	6010	9743	9377	6129	7510
S_ Cer 13:2;O2/57:8;O2_1038.92955_12.354_[M+H]+	7490	7211	12993	10402	4732	8328	7210	10045	10740	7902	4499	4055	2510	8799	4585	5033	12551	4827	10643	7427	4384	8355	3510	5140	6749	4740	6380	7014	7762	7149	3811	4857	7603	3497	7860	3349	7525	2873	7901	8587	3509	7306	6696	3498	3517	7093	5080	3803	4759
S_ Cer 13:2;O2/58:10;O2_1048.90153_12.684_[M+H]+	1494	818	610	2404	526	450	1854	275	2108	932	406	523	577	790	2807	2389	1455	2735	723	5056	450	2607	3108	1662	264	1221	369	2406	1113	285	509	1341	409	560	1334	748	1147	1048	1085	4174	634	695	2699	658	881	2387	2470	2391	3027
S_ Cer 13:2;O2/58:11;O2_1046.88523_12.499_[M+H]+	652	435	601	1238	683	638	1857	249	943	1042	163	284	84	555	1083	2365	1295	1846	801	3427	298	1329	2118	1019	243	545	419	2825	1015	164	517	548	222	533	446	371	1491	956	741	3844	344	56	1888	395	423	2035	2472	2560	2039
S_ Cer 14:0;O2/15:4_444.37849_4.031_[M+H]+	6292	7822	7280	6586	9581	6367	7703	8520	11573	7539	9162	8135	4425	7111	9980	8611	8039	6582	5855	6971	8314	7783	8709	7027	6723	6372	7702	8403	6918	8049	11217	4652	10340	6886	8527	8999	10050	6527	13937	6893	7175	12123	9003	9196	16763	8899	7822	10104	7685
S_ Cer 14:0;O2/38:0_792.88288_0.622_[M+H]+	8784	4982	6285	8121	6650	8731	7238	6199	5629	5787	3142	4602	2547	5165	2389	863	4620	6232	4111	4534	6012	4586	2572	5498	4445	3120	2287	4516	6635	4039	4757	4180	3870	5672	6173	2523	4826	4928	4763	7025	4528	4581	1235	8452	5088	3574	3637	4835	3190
S_ Cer 14:1;O2/15:4_482.36001_3.188_[M+H]+	16907	11614	12917	22846	17239	15069	20828	22644	16635	19270	13692	13466	8037	12942	11067	10620	15599	10382	16418	14503	12453	9123	9694	12111	15022	13228	11539	9110	13174	13084	9920	6502	11582	14165	11870	10552	10214	7744	11040	11366	10357	9275	8323	9620	13609	10453	10707	10134	19772
S_ Cer 14:1;O2/22:5_538.46682_4.141_[M+H]+	110390	102793	111004	107350	106768	99309	102215	99766	94255	104024	107489	100494	102499	106227	105902	102445	98887	102269	101201	96056	104045	101036	102459	110720	109971	99158	99836	103633	104053	106093	109163	103150	102854	98601	101924	102659	114578	100465	104390	105189	103576	99689	96629	100806	119949	101118	108395	99934	103472
S_ Cer 14:1;O2/24:5_566.49761_4.709_[M+H]+	73053	83985	81174	76754	76231	83943	78285	87364	76449	81611	79246	81616	76705	79391	78579	81615	77636	90981	89470	77018	78805	81795	86509	84255	80016	86842	85280	85267	82466	82983	83938	84242	82384	86974	77442	78273	92303	86242	78573	81667	86924	82239	81830	79521	97194	87510	83551	82930	85979
S_ Cer 14:1;O2/26:6;O_626.51952_3.989_[M+H]+	88517	88238	91316	86784	87182	89332	90290	88968	81731	95090	83500	84969	89179	86734	93609	86168	88601	90291	87312	91154	89095	90797	85165	87154	83994	87303	83416	95901	90583	90421	89134	94223	89488	91873	78454	82216	104290	90462	84298	81135	86774	85486	82992	90234	100195	93548	81839	84468	82061
S_ Cer 14:2;O2/32:6_714.57223_3.89_[M+H]+	64990	64688	76454	66023	52057	63688	70386	68234	66472	65016	69953	66150	66083	64204	63704	68634	71784	62525	62218	63051	72790	66515	66093	67778	62570	68059	66331	65896	62477	69218	65580	67795	63811	60348	62783	59874	75483	63379	64323	66416	69686	65342	67513	70440	72777	65573	59499	65066	49534
S_ Cer 15:0;O2/18:0_526.51625_10.212_[M+H]+	865	781	544	677	457	3270	933	1938	1808	9383	4685	337	1111	2302	936	1746	3656	2890	1596	462	2994	2330	756	2653	2574	3273	2291	2098	2657	5094	742	3946	1919	4193	3451	4704	6032	4244	10363	726	521	2215	2535	2453	1921	4328	3461	3083	2418
S_ Cer 15:0;O2/38:0;O_804.82241_0.622_[M+H-H2O]+	5594	7731	7389	3712	7377	4646	4834	5447	314	5664	5202	6792	3590	3307	5896	4825	3918	5454	1599	591	7198	5589	6023	4502	5362	5337	1589	5098	96	1873	4952	4982	5768	4853	6376	6001	6296	5371	777	3666	5251	7560	1461	6954	4010	2577	5342	2322	5240
S_ Cer 15:0;O2/38:0_788.85038_0.642_[M+K]+	10230	8989	9503	13954	13122	5069	11631	9194	11615	10707	9865	9760	10707	7668	8770	8517	7374	8910	10564	9785	11029	11961	8894	10640	10230	9925	7749	7395	12401	10808	11463	10562	8920	10051	8831	7482	9626	10133	6889	10231	6904	11067	7883	10722	7434	8403	10124	9835	8367
S_ Cer 15:0;O2/38:6_776.72349_12.149_[M+H]+	5130	5558	1165	3392	7541	4912	4211	5651	2411	4071	8530	3321	8653	4368	2724	4264	12192	6388	5267	2850	2903	2404	1940	2396	15523	5673	6164	603	3530	16096	3309	3650	9610	678	8297	5393	4047	3341	897	9769	6691	11851	2271	990	3676	3542	739	911	2800
S_ Cer 15:1;O2/20:5_524.4508_4.041_[M+H]+	23504	22027	21846	17412	21649	24897	20975	22408	22530	21370	21520	21700	20982	23197	22641	22339	20958	23003	25799	21867	23804	22468	22918	19645	23253	21312	23710	22053	17380	22127	20430	22615	17001	22417	22008	18195	25069	23964	19640	21604	22159	18484	21382	22385	24199	17944	22141	13274	21584
S_ Cer 15:1;O2/22:5_552.48134_4.498_[M+H]+	27598	27761	27394	26283	26115	27326	25758	25843	25305	29846	25592	24991	27239	28391	26058	25239	27722	28057	27835	27819	30975	30950	26881	26654	28078	29415	25142	27395	25534	28637	23755	29766	24015	28920	25996	27646	30101	29984	25729	28571	27869	28390	28078	24900	33220	29629	28221	28022	29141
S_ Cer 15:1;O2/29:5;O2_682.58171_4.991_[M+H]+	28849	33369	33508	30730	29921	31201	28981	29941	29734	31196	32065	30916	32024	31411	33666	30272	28950	32490	32346	31866	33056	31082	32082	34102	36767	31836	28541	31356	30082	32999	33387	33166	30286	34677	31608	35944	37632	33298	33846	31733	29994	34281	30274	32750	39646	33060	32096	32271	34814
S_ Cer 15:1;O3/22:5(2OH)_584.47182_3.442_[M+H]+	15522	10610	10041	16049	14644	14873	17818	8418	14171	19150	16030	15028	21238	15123	6409	14314	10502	15169	13938	15584	16086	15805	14955	13057	15705	13857	15356	17480	13647	14896	16149	11011	8173	13940	5423	12832	9369	12789	7307	14014	13753	12946	15427	5888	17188	12627	12644	6419	4397
S_ Cer 15:1;O3/38:6(2OH)_806.69799_0.57_[M+K]+	6494	9356	5451	8720	8365	5963	7930	6353	6644	7975	6665	4957	6299	3826	6092	5905	5526	5464	5410	5944	7420	7786	4809	6450	6198	5161	6121	5221	5532	3460	5833	7584	5399	6250	6902	6347	7867	6284	5760	7090	6172	7673	4655	6470	5542	5905	6969	5055	6655
S_ Cer 15:3;O2/24:6_614.44732_2.246_[M+H]+	249	238	125	318	132	169	216	333	263	70	128	126	229	231	140	198	117	315	110	142	289	201	152	157	361	591	408	277	287	199	122	132	116	165	92	188	275	172	168	113	250	605	168	133	120	326	300	220	149
S_ Cer 15:3;O2/28:4;O_668.56673_12.121_[M+H]+	1016	2718	4452	3413	609	5473	6519	2039	5071	3939	3638	3956	3834	1929	2541	1206	443	1322	2549	2760	572	874	2423	162	3324	1471	2159	6349	287	1638	7010	4436	3732	2480	2388	2979	5395	339	4662	3183	2503	3699	570	4989	5095	7350	2765	3480	2453
S_ Cer 16:0;O2/17:4_540.44605_3.5_[M+H]+	7739	9668	18517	23998	20400	11776	15711	20263	21158	19949	20589	13246	25674	16655	17315	15412	20482	19940	20599	12132	18602	19077	10040	22848	18381	18296	18184	13498	10342	18994	15481	22085	13845	8466	13365	14637	19713	15768	10952	14324	17243	16360	16893	14990	20933	15499	7911	14808	17872
S_ Cer 16:0;O2/18:0_540.53129_10.288_[M+H]+	7250	5091	3036	6036	4672	4795	4896	5107	6022	7525	4740	3903	2996	4600	3391	5705	4750	3521	4238	4703	4741	3837	3009	5018	5065	3602	2731	5092	4859	3922	1661	3569	4420	4742	3952	3872	5020	4001	5467	3018	3623	4212	4278	2907	4091	4093	4896	4694	4377
S_ Cer 16:0;O2/25:0_638.65226_9.022_[M+H]+	11640	11317	9907	12165	12108	12224	10998	9657	11114	10034	9771	9481	9948	9861	8786	9339	10189	8382	8983	9526	10094	10403	9696	9023	9265	11110	10139	9154	10157	9992	9774	10787	9675	8988	8756	9378	10599	9157	9197	8761	10135	7661	9479	9533	9911	8768	9266	8610	9541
S_ Cer 16:0;O2/38:0_802.93417_0.647_[M+H]+	7692	6551	8864	8263	9728	6103	7803	6953	8583	6511	2771	4149	6679	7842	6701	6133	6256	9145	6643	4717	4387	5645	6095	6221	5417	7190	5012	5501	7606	6524	5528	5769	7945	7473	8265	5940	8303	7190	4809	5875	7257	6681	6357	9318	5547	5784	9375	5606	7547
S_ Cer 16:1;O3/38:1(2OH)_848.81522_0.635_[M+H]+	3761	5519	2317	7348	5474	5492	5436	4106	7866	7896	4763	4132	4808	3509	2903	4752	4981	6901	6306	6350	3526	5676	4812	5030	4880	4380	1623	3549	5693	6162	3217	4379	4031	3275	4191	4569	5560	3676	4892	4744	5812	4333	5646	6089	3524	4014	4310	4734	5562
S_ Cer 16:1;O3/38:2(2OH)_828.78854_11.941_[M+H]+	78924	75061	61495	74464	82739	79383	75058	65210	66213	82911	81870	72052	75048	60835	77237	78945	71751	71655	67956	77275	74199	71954	69622	74484	73330	76672	86444	75767	71387	68347	81687	84202	61718	82741	59341	77061	67562	74793	65402	61370	80984	72111	74218	81286	63969	70009	71105	73403	69050
S_ Cer 16:1;O3/38:3(2OH)_826.87847_0.653_[M+H]+	7777	4937	9023	10000	4434	7662	6094	6917	8844	9649	8910	8708	8586	7884	7753	7180	9302	6764	5402	9687	6543	10411	2909	6375	8836	8075	6181	8140	9015	9530	11534	7523	7228	8162	9455	6301	10057	8350	6370	8846	5465	6541	4725	10422	8619	9131	7684	10220	6940
S_ Cer 16:2;O2/18:4_510.43573_10.167_[M+H]+	30272	32539	24631	28245	43896	35631	37746	24267	25226	44325	39175	50259	49223	34752	36064	25525	44046	28237	30472	44897	40382	41987	37039	28030	39934	35842	26224	36183	42520	57586	21966	30215	49087	26252	43728	26984	38715	30384	45420	22550	44378	14504	22608	43107	32307	25778	43932	41378	29105
S_ Cer 16:2;O2/28:0;O_692.65183_10.464_[M+H]+	6332	2681	2874	3001	4329	1795	3605	4477	3563	2374	3874	3336	3890	2497	3075	2070	3116	5002	2902	2958	2417	2472	3806	2832	4020	3849	2452	3326	8082	2355	3950	3096	2150	2799	5391	2705	2919	3145	3748	2713	5365	2527	3246	3213	4558	5448	3464	2035	4073
S_ Cer 16:2;O2/38:6;O_802.70872_0.587_[M+K]+	4617	3536	5163	6180	4624	3159	2311	4204	3945	2903	3234	2501	4428	1566	1460	2377	2219	2127	2784	2769	1453	2641	2809	4620	2895	4884	1423	2817	4279	4098	2445	4333	3186	1408	1832	2258	1597	2464	4125	12	1726	2520	1448	2432	1858	2563	4901	1293	2779
S_ Cer 16:3;O3/22:3(2OH)_598.48336_10.185_[M+H]+	22125	26024	23809	19405	14771	8826	31489	29385	26340	23093	28209	21864	27911	21879	23355	21599	18687	25486	33392	22143	18572	19596	17813	26903	18309	33156	14362	25211	27461	21623	24168	21032	19710	26079	18106	12895	15102	27474	23703	22647	21921	27878	18842	25714	31016	5961	15706	16982	17442
S_ Cer 17:0;O2/38:0;O_832.85123_0.63_[M+H-H2O]+	8759	8693	7345	8300	6291	4924	5745	5979	11141	11442	8165	4775	5384	7571	5210	4172	3123	7890	7928	4725	6456	4305	3497	4039	6581	6527	5648	7451	6989	8288	6895	4181	5218	8170	6502	5207	6867	6549	5720	6396	6156	7992	4481	7273	6501	7073	8671	3531	5768
S_ Cer 17:0;O2/38:0;O_832.92233_0.697_[M+NH4]+	6613	5871	5199	8261	5664	4924	4875	5074	5718	4774	3624	5209	3600	5994	3055	6815	3735	9264	4932	3713	5125	3338	4386	7475	114	6203	2944	944	6834	5873	3881	1562	4904	5960	4083	2617	2521	4129	6722	4364	5069	2521	1397	6016	6553	2876	4751	5933	7968
S_ Cer 17:0;O2/38:0_816.94472_0.659_[M+H]+	10644	6413	7013	8296	6462	8318	8361	7195	6968	6863	4746	5542	6360	8588	6150	4607	5229	5376	7045	5087	5578	5682	6640	6155	3538	8071	7459	6148	4391	5189	9238	6216	9220	4851	6136	8044	6542	5253	3435	5908	7803	5263	5235	8526	5977	9582	8775	5954	9954
S_ Cer 17:0;O2/38:1;O_830.84108_0.629_[M+H-H2O]+	6394	6795	8326	11859	5945	12499	7339	5715	3865	8222	4718	7208	5898	6743	6215	5346	6420	7865	6637	5811	5805	10116	6677	8143	4850	6587	4305	9998	11565	6903	6074	8651	7195	7003	4444	6410	8349	5967	5017	8736	7747	7881	7019	7941	5493	5454	9714	6185	7637
S_ Cer 17:0;O2/38:1_814.9134_0.652_[M+H]+	12930	5744	6098	5465	6250	9669	10017	3436	9874	8061	7193	5707	8431	5356	6182	7017	4733	3195	5591	8782	7499	6299	5050	9080	5973	5590	2411	4431	4425	4263	4510	4501	3945	7985	5179	3289	2432	6848	2941	6489	4361	6802	7073	4954	5111	5072	4993	4108	6323
S_ Cer 17:0;O2/38:5;O_822.77044_0.619_[M+H]+	6441	7946	6072	7942	5496	8077	4946	5708	7709	6680	6086	5818	5438	5664	5757	4956	3989	5254	5883	5347	5079	7843	4931	6354	6161	3957	4500	5313	5620	6693	7348	5464	4467	5880	4470	5269	5747	5632	4809	7896	4691	6171	5520	7172	5572	4282	5941	3882	5158
S_ Cer 17:1;O2/19:5_538.46526_10.181_[M+H]+	82324	71898	91261	28702	71455	82885	78747	75563	87635	94425	76528	84504	89467	66724	78967	68594	92484	98835	77280	73588	84371	76580	70577	91037	75253	94981	100278	88559	82640	94071	86567	91713	110996	109812	92045	74190	105999	87431	80686	88402	84274	78506	68963	96623	94585	84338	59469	74203	87423
S_ Cer 17:1;O2/24:1_616.60061_10.056_[M+H]+	6550	5337	14110	6692	5124	5479	3462	8832	3445	5747	3732	3267	5061	9722	4191	3531	9080	3693	8984	4118	3522	6258	4468	3757	11353	5860	4760	5124	5271	13057	4673	6698	15922	3398	12142	4708	6034	4673	10382	10396	4976	9890	4495	5548	5901	5576	4504	4804	4752
S_ Cer 17:1;O2/29:1;O2_736.68196_12.275_[M+H]+	62899	220830	5716	15291	15431	19993	9760	535975	19432	683226	28918	18145	31162	10540	387632	204707	19652	18960	5120	16049	13689	13742	12462	13679	32277	19413	156053	517946	186486	437573	10448	11782	407653	23272	60654	24980	85275	25522	19474	372639	16035	28131	12915	24322	26262	66735	65123	133322	152903
S_ Cer 17:1;O3/38:1(2OH)_844.82449_0.628_[M+Na]+	4557	6818	7167	9354	6690	7121	6699	4850	7952	6257	5607	7611	5547	6656	4630	5788	4487	4111	6788	5192	7802	6268	3616	6788	7238	6632	3801	5743	8434	5222	5679	6565	4976	3507	4900	4230	6883	5861	6137	6275	6073	7175	6080	5820	4373	4139	6570	5111	3806
S_ Cer 17:1;O3/38:2(2OH)_860.80349_0.625_[M+H]+	1573	1635	1189	6032	5084	5018	603	4499	2810	201	3757	3439	964	619	1210	2792	1473	2334	3375	2158	257	6622	886	5464	580	1018	1549	2059	69	233	263	4831	167	199	4326	436	1884	1332	320	282	494	464	129	4415	2653	625	6371	2980	4686
S_ Cer 17:2;O2/38:6_800.72551_0.61_[M+H]+	3809	5429	3924	5339	6028	5121	4112	2572	4064	4267	3846	2985	2717	2643	2907	3731	3329	3843	3780	1876	2798	4368	2717	4598	3754	3309	3467	3905	3092	3105	4804	4405	3704	4018	3600	4001	2902	3776	2773	3027	2851	3837	3422	2784	3541	3134	4159	3644	3798
S_ Cer 17:2;O2/38:6_840.74112_0.598_[M+H]+	3956	1641	3172	4222	2567	2117	1988	1632	5706	2784	2482	1710	1589	3178	1214	3678	2096	2779	1864	1615	841	2917	581	4358	521	940	1909	1734	2531	3794	1967	941	2848	591	3005	1846	1887	2458	910	4844	1008	3716	4450	3534	726	1714	2083	1874	642
S_ Cer 17:2;O2/66:7;O2_1223.12745_11.99_[M+H]+	1638	569	1237	2052	2479	536	1473	5342	601	2990	157	3075	1152	628	198	433	1225	435	692	1057	3654	475	171	795	825	397	1314	627	1111	525	683	232	237	358	107	947	296	304	704	780	802	186	257	558	1005	638	466	419	575
S_ Cer 17:3;O2/27:0;O_690.63337_10.615_[M+Na]+	25615	10932	5970	4931	11835	11995	13094	7025	21913	6241	8787	6732	10560	4877	19464	19436	11434	29673	5413	16695	8597	15032	20801	11229	5505	9214	10772	32271	10041	5891	8118	6644	9294	8184	7192	8652	12158	9904	9844	9395	8927	6953	13379	14536	8440	31130	13801	18702	15118
S_ Cer 17:3;O2/47:4;O2_960.8905_12.237_[M+H]+	981706	718654	1988006	1703039	688685	948437	807416	2729426	696493	1793003	702328	687732	633791	1743954	735110	628843	998732	1051134	1782228	758924	633174	879790	533095	714796	1191506	632017	821266	847993	886030	1635715	460378	574335	1794352	578156	1190936	415022	624072	497628	1139987	877493	496165	924397	309782	486197	563219	788181	812686	780512	810525
S_ Cer 17:3;O2/51:4;O2_1016.95272_12.619_[M+H]+	75461	31764	108410	103870	45732	66320	60925	147887	48669	104109	33799	46490	23938	58123	38926	31204	55221	61609	84919	36265	39014	37337	31407	37527	55154	27585	39963	44526	37302	60426	16191	16203	93590	22376	49554	7738	28488	25964	51824	39675	15796	43870	18583	16330	22873	42883	30703	32638	39439
S_ Cer 18:0;O2/16:0_540.5334_8.761_[M+H]+	6689	1297	1038	1289	1364	2017	7666	2261	12812	863	1287	2501	871	1163	7010	4709	2821	7388	1746	6393	1656	3385	7794	1752	1380	1564	2908	14223	2086	1352	1011	953	2710	1270	1950	1494	2223	3220	4544	1770	1034	273	4115	1575	4617	11472	1200	4090	9057
S_ Cer 18:0;O2/20:0_596.59504_10.307_[M+H]+	8494	7549	16193	7433	4018	4882	7876	21181	9704	10114	1237	23571	18702	9724	5440	6862	5701	5526	9014	3615	1120	2110	8576	1626	9632	25801	2060	5949	6613	7719	1097	10792	9597	23911	6981	13701	4952	5830	11046	4421	400	6375	1089	312	3274	5386	5393	10499	8670
S_ Cer 18:0;O2/23:0_638.64069_10.679_[M+H]+	22912	12347	14086	18798	14654	10205	19640	20297	25787	13525	11480	12950	14205	8029	14545	15315	10973	20526	9381	12517	12356	9811	14943	10958	9509	11111	11514	23112	9932	7752	12990	6679	11018	7295	11694	9164	7827	12904	12618	12336	11606	8244	10505	9740	8670	19284	9061	14014	22102
S_ Cer 18:0;O2/38:0_870.86349_0.641_[M+Na]+	7346	10209	6606	7691	6423	5291	5926	5737	8446	7647	4650	6970	6245	5529	6210	8121	6978	6874	6529	7368	2978	7849	5263	7601	7822	8289	3303	5916	6339	6351	8313	4928	4420	6341	5774	2278	5999	5229	5062	4349	5875	6597	5876	7563	4786	4377	5603	5089	6610
S_ Cer 18:0;O2/38:1_828.88019_0.639_[M+H-H2O]+	5868	6725	10629	6819	7264	7459	7924	6250	5498	7888	4840	5910	3361	4705	4839	3739	6224	9665	8978	7806	7275	6043	5564	8435	3702	3716	4699	8472	10055	6006	7241	8343	5073	7211	7277	2210	7492	4555	6619	8976	4579	4292	5681	5245	8073	4035	7027	7106	7227
S_ Cer 18:0;O3/24:0(2OH)_684.61091_10.597_[M+NH4]+	6856	2957	5903	1805	2784	1439	2393	8278	12575	2044	1377	1534	1506	5156	320	8639	1577	10415	1330	3310	2075	5011	2415	5939	1780	1243	890	11120	883	13953	1094	1148	6004	2617	3198	3064	880	6472	18682	6548	1559	5718	483	7610	426	10579	13710	8298	594
S_ Cer 18:1;O2/23:0;O_652.6278_10.168_[M+H]+	13241	11800	17225	11708	11954	13241	9636	10846	11012	12384	10144	8950	11662	11563	11621	9740	11277	11899	12519	11380	10646	13104	10750	11448	10536	11443	10970	11280	10154	10900	10907	11741	7891	10616	9639	9998	12898	10879	10141	10352	8786	13140	10446	9892	10826	12823	9692	11126	8222
S_ Cer 18:1;O2/44:5;O2_934.87483_12.208_[M+H]+	854356	746104	2554409	1859898	672334	570653	831155	3209114	702287	2054731	492945	777681	677140	1182025	819160	564003	1010930	1014083	1306061	781959	569295	613543	831529	712410	1269378	513456	419550	831744	776953	1355264	443251	484020	1546784	323139	1111273	306121	458425	598738	794786	840148	457100	691598	427537	384457	543753	757275	1032370	609529	792131
S_ Cer 18:1;O2/48:5;O2_990.91771_12.308_[M+H]+	9407	12144	15303	145427	5809	16695	52142	226509	6259	100979	38517	8496	6827	11570	5580	4898	24174	44901	12622	3640	6916	7945	7598	6804	8001	6641	23197	4633	67776	10941	3205	7002	54922	5867	7849	3053	11017	5387	36194	5750	6090	20558	3881	5241	2302	3693	14975	3320	66068
S_ Cer 18:2;O2/17:2_568.47694_3.961_[M+H]+	22215	22226	21881	21862	15152	16498	19465	18998	19865	20573	17436	18901	20946	18265	18100	20400	16353	19147	20249	17521	17822	21892	19256	20560	22512	15991	20415	22377	19216	17880	20412	21307	16134	17939	18154	20443	22977	20859	19008	17626	16877	21525	17677	15961	22753	17643	20751	19403	21102
S_ Cer 18:2;O2/22:4_594.52921_5.492_[M+H]+	17987	15565	17750	15492	13776	14795	16524	15577	14528	15455	17810	15661	16596	16638	14813	16205	14464	15687	16645	15985	15973	15857	15030	16422	16145	15584	15455	16795	16538	16782	16980	16675	15086	16427	16390	18102	20328	17618	19894	16570	17328	16837	15486	17833	18338	15233	16491	17688	16700
S_ Cer 18:2;O2/43:12;O2_904.70031_10.835_[M+H]+	2952	7826	16098	7391	3031	402	5300	19347	19673	529	11900	949	1681	2214	19662	13168	21171	7568	2059	7865	81	4402	29879	11146	1564	2856	9140	44582	3860	417	2044	12111	10010	484	1202	1275	1915	12670	15218	14606	2141	183	21764	5306	10071	35950	22308	11111	20464
S_ Cer 18:2;O2/44:5;O2_932.8589_12.005_[M+H-H2O]+	627498	594754	1487715	1235186	487872	428572	543627	1726296	582736	1148574	370326	384992	530579	924315	351392	314854	713042	373135	954388	361628	336293	284916	326135	348525	765872	408740	354105	338856	491336	923159	358529	386606	996364	215561	750707	246810	341056	366319	561682	686001	358041	577764	271292	342306	391605	310291	457514	371170	391101
S_ Cer 18:3;O2/24:4;O_654.54934_4.401_[M+H]+	56540	59119	58046	55565	56442	61904	55653	55115	59960	58689	58778	60506	55453	62533	54908	57603	55421	58602	61777	55302	61591	57150	63600	59142	58556	59361	60484	58717	58064	57626	55966	60893	58350	65115	59970	60763	71953	58321	57445	59191	58675	62515	54165	54967	69996	63011	57530	54292	59244
S_ Cer 18:3;O2/27:0_710.64923_12.041_[M+H]+	34404	35135	45481	37113	36251	36807	39802	49560	25681	53849	26757	46273	30658	25966	32035	27224	18482	33204	26232	24032	44641	22215	35819	40466	21025	33013	26908	31579	24755	12065	20261	29183	10197	23882	20871	25873	17489	29046	22337	21322	17946	18947	34563	26400	31723	38120	12308	5183	29821
S_ Cer 18:3;O2/38:1_862.75843_11.497_[M+H]+	4447	7261	15681	13897	6477	6928	6763	14147	4964	9527	2686	3479	9743	7819	7176	3955	6498	5021	8302	4068	6614	4596	6149	6312	6892	12607	3207	4941	6038	11321	6478	8074	10236	1236	5286	2683	3374	5074	5508	9847	6818	1657	5264	5711	4178	6113	8293	3681	5898
S_ Cer 18:3;O2/47:4;O2_974.90365_12.379_[M+H]+	247571	154647	589481	489007	164591	256894	219615	776377	190548	485740	135724	194306	103076	481417	164814	191718	268057	304607	524773	159625	169712	191808	141621	171162	341930	138524	213341	182621	209794	422835	95861	116970	519811	182357	355165	83632	149396	139376	316899	255616	86948	253377	80674	84037	133220	176572	193696	161082	192364
S_ Cer 18:3;O2/64:5;O2_1211.13118_11.962_[M+NH4]+	10784	9972	10115	16506	18471	9894	17077	17011	5731	16435	8885	19735	6323	5318	4030	9812	9223	6353	5767	5214	23704	3892	4337	9134	5543	5141	8702	3245	7335	3326	6688	3034	6291	6283	6668	5135	6221	6435	4657	6037	8119	4660	3365	7655	7177	4959	4999	5844	5413
S_ Cer 19:0;O2/23:0;O_668.65213_10.604_[M+H]+	184653	55039	31180	36115	79271	91147	113853	53604	219082	33346	47921	54502	48366	22352	93677	121074	67455	183726	27488	95578	54280	77830	119498	57800	30656	44407	65118	191324	58757	30862	45810	25758	49783	40530	38350	44444	58168	50808	65682	52846	55675	30574	67076	73082	47385	188445	70789	103161	114953
S_ Cer 19:0;O2/24:0_666.68398_10.164_[M+H]+	41083	36302	35305	40030	37638	38519	31661	33337	29491	37698	40436	30485	35177	38299	38150	32841	39493	36969	36605	33874	30908	35689	32353	33292	30826	34260	31278	36279	31125	34328	31782	32196	30730	30791	30070	34145	34724	34209	30218	28842	28466	29386	27465	33361	33126	31588	29743	30218	30351
S_ Cer 19:0;O2/25:0;O_696.68171_10.784_[M+H]+	21558	7441	5882	6779	13571	15150	21752	9729	32100	6442	8268	7510	16500	4384	13524	16931	7788	23053	5252	12190	8392	12689	18415	8375	5041	8135	11244	25723	11639	6300	7503	4711	7715	5906	14808	5883	12493	10041	8773	10585	7985	5260	10156	12009	6430	24533	9641	14292	17698
S_ Cer 19:0;O2/38:0;O_878.90607_0.659_[M+H]+	4638	6121	7342	5588	6466	7057	9100	4902	10775	3816	5559	4000	7150	6056	9682	7914	5913	6962	5190	6160	6442	6416	4972	8329	8233	7311	4680	4619	5431	5297	8188	7984	8875	4658	7039	7618	5146	6946	4060	6196	5276	5790	5186	8434	4883	5328	7107	4940	6233
S_ Cer 19:0;O2/38:0_862.91901_0.673_[M+Na]+	7820	7650	6987	7954	6342	8413	7620	11036	8906	9668	6738	9653	5977	8794	5518	7838	7759	8917	8866	7449	7558	8625	7920	5814	9411	9669	8059	6817	10340	6206	8461	8571	8175	8062	8084	6489	7820	8386	5421	6260	7785	9119	7911	8360	7645	9381	7281	8128	6973
S_ Cer 19:0;O2/38:2_840.91654_0.65_[M+H-H2O]+	9632	10370	6620	10429	7087	7364	11179	6498	7809	6403	4054	10159	5380	5074	5876	5753	7279	9671	5962	5043	7695	7906	6697	6481	7549	5101	6503	4692	8285	6715	8736	5157	6826	5770	6838	6004	8336	4814	7991	4439	3140	7799	6745	4966	7746	7857	9796	6010	6822
S_ Cer 19:1;O2/19:0_576.56827_11.248_[M+H]+	4448	3200	6488	3341	3287	3808	3203	10612	1147	4009	3028	2167	2856	3914	2130	2335	1304	3627	3883	2205	3217	1919	2889	2606	4562	3448	3026	2045	2512	3711	2615	2928	3541	2425	5835	2372	2858	2674	4048	4201	2574	4040	2750	2013	2763	3411	2616	2939	2389
S_ Cer 19:1;O2/19:1_574.55305_11.014_[M+H]+	2872	1951	8987	1717	1710	2236	2141	18700	2260	2590	1791	2701	1574	2885	2456	3975	3073	4121	3184	2499	1938	2964	3551	2344	2930	1503	2156	7265	2210	2249	1540	2356	1964	2055	6925	1166	1866	2017	2829	4286	1317	2325	1870	1813	1926	5487	2781	2601	2719
S_ Cer 19:1;O2/24:1_644.62839_10.622_[M+H]+	9662	5376	4775	5413	5996	3857	8385	5842	8206	6643	5706	5377	4449	3477	5208	4765	8403	6450	3111	4971	6468	3113	3938	3483	5412	3755	5399	7342	4130	5485	7670	3316	5108	3080	6173	6240	2991	3656	4461	6983	8536	2902	3049	5137	4959	7245	2891	5590	7903
S_ Cer 19:2;O2/38:0_880.82856_11.925_[M+H]+	37887	30036	114919	101641	29895	27310	32141	131639	34854	81701	19384	38589	34391	37267	25447	25197	34894	32497	37094	20489	20561	16409	27211	22566	35552	20547	14893	23503	26906	44611	27779	17699	33436	9376	35142	12719	12820	20536	29054	23202	31606	19087	17695	18843	20094	22465	38219	19638	32018
S_ Cer 19:3;O2/38:0_878.80852_11.655_[M+H]+	34135	31702	143228	103917	28378	19814	32116	163937	25808	90110	20391	30674	29665	59368	25465	15606	31805	28716	46159	21504	20335	12760	17023	22329	32678	20230	17357	19770	30112	38626	19737	17506	52333	15162	32770	15822	16128	13203	30953	25730	18972	28199	13610	19459	19325	20808	29219	22314	26507
S_ Cer 19:3;O2/38:4;O2_862.7745_11.713_[M+H]+	45473	45831	29432	93979	33989	23846	35750	115413	1567	73136	25263	35875	34196	56235	20794	15811	46897	21836	47100	19337	28624	9113	14500	19394	50443	29581	27649	16243	25022	70244	27850	29662	64343	18990	40272	19818	20728	14043	31274	26759	32607	45083	55113	27419	25822	12881	23719	20835	23940
S_ Cer 19:3;O2/66:7;O2_1249.14499_11.976_[M+H]+	7572	4774	6551	12345	8355	6078	7044	10665	2107	9425	4922	12598	4586	4244	3576	4057	2799	3897	4910	4026	10122	1718	3523	5418	2532	2636	4141	3287	5590	635	3202	2478	909	2701	1978	3054	1237	3393	2250	2865	3576	2849	2835	3645	2427	3219	2812	2791	2642
S_ Cer 20:0;O2/38:0;O_892.91124_0.659_[M+H]+	9913	8636	4755	10055	9015	8294	7233	9000	11085	7843	5890	8313	8227	10331	4914	5675	7174	8201	8049	2812	4372	7268	4699	7879	6853	7797	5772	4785	10748	5893	7731	7445	6186	5693	7282	5717	6045	6185	5100	6970	6132	8736	6638	6413	6730	7107	8682	6073	9306
S_ Cer 20:0;O2/38:0_876.93258_0.666_[M+H]+	8922	9097	7680	10073	6625	7848	6526	9247	9121	12709	8228	7035	9075	8970	6068	7723	6703	7726	8399	5618	5518	10712	9266	9886	8130	7497	5718	6960	6500	8302	7957	6514	7975	10189	6818	7642	7988	6442	9041	7523	8463	10180	8493	9654	6816	8319	7600	5503	8608
S_ Cer 20:0;O2/38:1_856.88661_0.647_[M+H-2H2O]+	14876	10851	5215	8522	8656	8995	8496	9337	8083	10017	5434	9121	6717	5941	7298	6285	5291	6832	8022	7856	5342	6453	5657	6290	7040	5790	4633	4529	6715	7568	9608	7971	5809	5570	5967	6065	6074	8173	5812	7945	3962	6911	3763	5574	6424	6548	8652	5770	4997
S_ Cer 20:0;O2/38:2_854.88356_0.648_[M+CH3OH+H]+	11006	6834	5115	6013	6524	7295	9167	6366	8741	7080	6805	5148	5528	6309	6339	3270	8335	7314	6934	4750	4393	10652	4478	10648	4869	2965	5780	7557	7428	6929	9423	5141	6523	6459	6838	5314	9142	6868	7103	6065	8688	5453	3904	5921	1609	4731	7383	6991	5388
S_ Cer 20:0;O2/38:3_892.82689_11.961_[M+H]+	113011	111808	457682	327101	98533	67450	109870	582874	90019	360147	52734	104678	97285	221602	106041	51087	134416	123135	207549	82168	73528	47856	74457	87087	142357	71976	58874	90587	105704	181351	71755	66711	234320	44541	118145	39480	47051	54800	119426	95747	59413	108390	46109	57840	71156	80874	132113	72283	106880
S_ Cer 20:1;O3/38:2(2OH)_884.9274_0.642_[M+K]+	4796	4489	4269	7040	5415	5726	4441	3242	8649	5963	3106	4614	5061	5141	6277	6293	2482	3952	5149	4520	5435	3331	4747	6690	6487	5553	2085	5400	4064	6221	6556	6176	4685	4877	4889	3441	5251	3725	2709	3597	2718	3608	2978	4918	3366	3116	2837	3226	3724
S_ Cer 20:2;O2/22:0_670.65878_10.571_[M+H]+	19194	8952	7997	8508	10553	9690	11718	9334	25419	11133	10439	5807	5465	6544	11970	14919	10591	19380	8369	11175	6316	8376	14395	5710	7879	5287	7529	21698	6901	3534	12469	5862	6363	4647	4646	4464	7671	5882	6310	6750	11483	8791	7234	7007	46728	22393	6911	11023	12120
S_ Cer 20:2;O2/46:12;O2_992.80265_10.503_[M+H]+	61610	57081	72248	67731	60168	63681	78852	104595	64737	63364	67150	59923	31948	37062	30905	70936	84666	44208	58179	39462	62909	40507	39632	35231	88386	43311	42050	39394	38637	83039	38493	36795	75921	47953	66098	61967	38955	42705	55021	62610	65381	71003	38983	41882	45544	32491	38400	36268	30881
S_ Cer 20:3;O2/44:12;O2_962.75287_10.394_[M+NH4]+	30724	30374	29904	31688	28327	30623	37852	40119	30360	29856	24932	26361	17772	21237	21360	29246	30148	23997	29083	26231	25497	19411	24069	22461	19519	23311	19430	26614	24074	15410	16606	18670	19298	21666	21503	24673	22633	19816	20105	25583	27216	16294	24087	19303	20756	26596	20647	20161	23981
S_ Cer 21:0;O2/15:0_550.55362_11.252_[M+H]+	5469	5248	4909	5963	5007	5319	4535	5582	3497	5692	5008	4484	4929	4658	4682	3634	3365	5012	4938	4240	4723	4034	4731	4970	5109	5556	4989	3888	5662	4762	6292	4273	4774	6094	5780	5682	6740	4765	4334	5365	5405	5185	4142	5288	5711	5653	5946	5961	5543
S_ Cer 21:0;O2/24:0_694.7158_10.437_[M+H]+	25917	23073	25536	27563	28179	26729	24143	24419	24423	24326	23907	25533	24448	23959	21498	24966	23126	22278	22535	22795	22623	23617	22286	21374	24169	23791	21519	25448	22854	21288	21471	22274	22138	23010	21813	22444	21655	21795	21801	22443	21912	21797	24481	22236	22742	24913	23115	21575	21357
S_ Cer 21:0;O2/38:0;O_888.92391_0.656_[M+H]+	5303	8438	5472	8671	11062	6950	5347	1751	8396	11916	5117	5491	5002	4553	4896	5007	3250	5791	5808	5711	3763	4042	4518	6375	6161	6938	7145	6801	8879	6402	5398	6550	4977	10752	5632	3502	5319	5829	5013	5951	5535	4203	6528	8238	6641	6142	6474	5423	6437
S_ Cer 21:0;O2/38:0_890.95223_0.674_[M+H]+	3183	3135	1699	6681	5778	6469	5955	938	4813	4290	3864	2808	1433	4386	3531	118	3970	5177	5858	1342	6217	2147	841	3445	2274	5102	2424	6364	909	5270	2624	472	3769	3549	1755	2265	6459	128	113	4433	4308	4628	4454	5863	1618	2043	620	3472	873
S_ Cer 21:0;O2/38:2_868.87201_0.65_[M+H]+	8608	7647	7846	7052	5618	6279	9318	6809	9342	9600	5494	9637	5670	3720	8069	5183	4886	8335	5188	5738	5158	6645	4485	7260	6853	8114	4689	5782	6820	5897	6264	4752	5960	6459	7699	5319	6069	5895	6331	7746	7080	6233	6082	6180	6144	6899	7348	6773	4893
S_ Cer 21:0;O2/38:2_908.8857_0.658_[M+H]+	5761	5638	6562	6488	8170	8147	7820	5819	7130	7011	4159	4251	5113	4189	5539	4314	1714	7773	2108	6555	3443	1365	4478	5235	7601	4298	2566	5087	8348	4460	4433	4622	4966	4811	4498	3416	3399	4580	5762	3924	2813	5114	5139	4923	4055	4227	3919	4513	5486
S_ Cer 21:0;O2/38:5_902.87728_11.511_[M+H]+	76621	79030	238053	158684	58039	40136	79326	155038	83757	100731	36615	43960	58840	62696	47393	45686	103535	39147	47818	40947	34987	32621	56075	41047	39197	52872	24815	58388	53945	42755	54995	66001	52964	19867	45348	29589	26889	36886	52152	55461	52041	37052	50326	50509	47362	53377	64546	46959	6783
S_ Cer 21:0;O3/38:0(2OH)_922.92496_0.662_[M+H]+	6271	7720	4752	7628	6299	7657	10312	3974	9349	8687	5467	4327	337	3784	6310	8559	5625	8375	1123	5653	4234	7044	5957	5687	3407	6844	4133	5591	4725	4948	6323	4206	5212	5220	5224	4668	5592	6725	3901	6505	1598	7596	5311	4559	5548	4031	4067	5088	4444
S_ Cer 21:1;O2/30:3;O2_784.71829_11.491_[M+H]+	58660	42638	35343	52325	54366	54114	52404	40220	48043	39446	53988	49304	48431	43056	41547	40054	39154	47456	44984	41868	44883	41977	44265	41418	41754	44887	41345	40654	38169	40676	40230	42819	32777	50326	36179	44397	44588	34817	40698	39534	40671	43581	37356	41972	42998	38286	42726	41815	41725
S_ Cer 21:1;O2/42:4;O2_950.90503_12.414_[M+H]+	100761	72711	374279	276095	87218	96930	142870	441230	123897	281835	64925	148733	59863	161958	84756	133393	156050	120193	173792	98096	97929	93066	107012	108538	208855	83952	54518	86264	92689	206542	44686	36135	180910	37619	181598	28725	52180	114887	122003	130002	40436	80748	63961	46969	77452	90011	127343	68349	78572
S_ Cer 21:1;O2/66:6;O2_1283.22623_12.31_[M+H]+	21410	22073	14573	17007	16494	24389	22865	10200	24954	14763	20334	12193	13472	16332	19791	21264	19206	16811	16133	17481	17351	19007	14679	12705	13939	21104	23183	19122	14172	14762	30508	23085	11292	19137	14881	18064	25136	19759	14160	17423	27315	14123	28181	26015	23013	20731	14533	18160	20570
S_ Cer 21:1;O2/66:7;O2_1281.21552_12.307_[M+H]+	23502	22208	19779	23006	24832	24580	28953	11304	37606	17514	19213	27658	15387	16533	10600	18692	19488	23738	17065	18944	28063	14987	13826	19256	15860	23003	16978	22014	15847	12621	23644	19333	8905	19288	9283	19638	14641	21888	18665	18618	28990	8708	24062	24192	19910	11046	12492	16459	19438
S_ Cer 21:1;O3/38:0(2OH)_902.94336_0.672_[M+H-H2O]+	4837	6129	6684	6620	7422	6981	10750	6162	8628	6960	6557	6475	6415	4669	5570	6349	3746	7856	3672	5704	6198	6665	4171	5827	5357	7086	4389	5527	8679	6845	5224	6988	6184	6306	5573	5569	6360	6214	5668	6125	4524	5925	5879	5251	5250	4593	6075	5773	5092
S_ Cer 21:1;O3/38:3(2OH)_914.93425_0.636_[M+H]+	4746	4535	6010	6425	5944	3664	4907	5107	5596	4657	4859	2838	1546	3180	3188	2986	4583	5624	4989	4791	5351	4694	6924	2896	2633	3405	3772	2434	2613	4606	3599	4772	5541	6189	1554	4477	3226	2624	2515	2170	5977	5147	2144	3455	2874	2498	6936	3852	5011
S_ Cer 21:1;O3/38:4(2OH)_912.87283_0.639_[M+H]+	4270	6563	5899	6044	5171	799	5032	2907	6773	4881	4060	5387	6018	2036	2828	5802	6052	2276	4204	1537	6134	6575	166	9152	5639	3523	1749	4233	3611	4962	3594	4059	5829	3319	5913	3971	2166	5115	3396	1610	1175	6570	4579	3940	3789	2563	2660	5872	2892
S_ Cer 21:2;O2/38:0_908.85936_12.184_[M+H]+	92645	75204	225243	230945	79385	75386	83770	271833	129920	205258	72785	86469	104572	109967	84338	92482	142639	104771	104517	86423	79376	65959	79699	63841	128999	95901	42065	88806	75765	124615	80337	61486	114500	26350	105565	25578	42711	99063	83702	72162	56956	42178	69062	55638	58081	81360	101679	59773	77872
S_ Cer 21:2;O2/38:2_904.82792_11.715_[M+H]+	121497	111203	338209	273061	89660	62603	115655	300187	91783	224772	51039	73364	81862	127572	55962	36414	134320	61718	119396	50594	53769	36502	43539	52285	115139	61068	55257	54644	78605	141344	65994	63171	173200	36611	84614	45905	51093	48199	84811	103250	60887	100945	42445	59893	52074	46642	64322	53203	67048
S_ Cer 21:2;O2/66:7;O2_1279.18598_12.183_[M+H]+	70542	64812	73799	105813	69255	73157	70470	80978	83770	72374	61968	85807	57336	55917	51682	70354	63181	54610	45124	55737	85764	44351	46911	71940	35505	46327	65865	53695	62197	44376	67219	33436	26311	56536	24783	39205	40841	50588	43339	46881	57090	30552	44441	41928	57197	61538	51428	48815	44341
S_ Cer 21:3;O2/66:7;O2_1277.18741_12.277_[M+H]+	147655	161446	101016	196290	142898	94781	147188	76844	150942	160280	128993	122650	79848	63583	111207	105113	91866	86683	74163	88793	159171	107882	113704	141928	61861	74555	111250	98313	131482	64744	128438	92258	84498	107219	69004	119632	95781	97964	56450	97230	144159	116946	74740	118389	80656	102604	120705	112520	76607
S_ Cer 22:0;O2/38:0_904.92585_0.668_[M+ACN+H]+	2793	5231	6323	2086	2172	1703	791	3314	4983	1035	1513	2079	2366	3108	5093	3577	1327	4252	1027	1520	2871	4270	2455	6202	3181	4240	2034	2560	1333	2158	5566	83	4363	5357	3433	2828	3450	644	3635	1662	2808	2332	2877	1602	3196	1931	4676	1122	4234
S_ Cer 22:0;O2/38:2_882.97108_0.694_[M+CH3OH+H]+	1137	5435	5813	4721	2185	6339	202	6596	197	5389	5264	1605	2724	527	950	4885	138	4006	1581	1350	1059	946	4965	417	1324	6514	465	80	273	714	5390	5174	3105	4923	1711	70	5729	659	127	4852	432	132	2114	621	644	1481	300	4658	5640
S_ Cer 22:1;O3/19:0(2OH)_668.61739_8.876_[M+H]+	906	797	981	1305	819	531	565	328	1173	1330	497	921	19216	2246	1897	1647	2340	1415	7659	1799	1388	2586	1735	817	3417	2192	1227	2029	1482	1593	1515	1705	2105	1041	1060	1598	3206	2689	2170	1557	1930	1965	2259	1077	1689	1094	869	1545	1149
S_ Cer 22:1;O3/38:3(2OH)_910.87403_0.647_[M+H]+	2165	4756	5200	2686	6580	5679	6804	2568	5986	5436	1818	2676	2056	5500	140	435	4265	5215	7881	4316	3199	1056	1250	2163	4265	2460	1566	5332	6270	1628	4414	4862	2476	2022	2819	1928	3552	7014	1700	2648	945	1095	813	5961	2252	1021	1524	1685	224
S_ Cer 22:2;O2/38:2;O_912.88078_11.946_[M+H]+	21464	20378	15586	18290	27213	20641	20387	15723	23329	18613	18923	19561	18729	15885	18359	18101	18141	21257	14983	19212	19583	16560	21478	17828	14243	17194	16471	17738	17923	15463	18655	17642	14460	16865	15258	19564	15594	15483	11263	15402	19735	16929	18036	22690	17121	17072	18164	15888	17416
S_ Cer 22:3;O2/38:0_920.85944_12.206_[M+H]+	407090	349393	1234621	856097	337375	284151	410189	1547178	345909	1020498	244430	370807	363525	691991	362589	266685	552207	508996	689640	385847	247289	286924	359723	360412	639889	266218	197783	395614	431324	729713	255749	252046	851038	156299	572640	141172	237039	295882	461043	434376	200504	375326	226737	210783	286397	365885	521978	325984	372787
S_ Cer 22:3;O2/38:2_916.82748_11.794_[M+H]+	229782	246877	647927	500418	182220	140704	291198	517998	307149	363029	125069	143609	197266	208751	202853	217464	368197	185441	196054	198344	137310	159855	276746	188208	161752	164235	95852	297838	202772	171781	188582	232723	223059	73572	203410	106722	110861	184649	202052	253893	165652	139332	225935	172358	164187	250153	232593	181502	202635
S_ Cer 22:3;O2/66:7;O2_1291.19633_12.027_[M+H]+	282654	222520	318278	490230	266111	230508	292851	419159	253546	418559	213750	408717	286324	230304	202888	190450	128624	314767	261903	166756	371910	151764	193577	229216	120952	140124	197219	300132	212110	123329	179796	127151	139013	206363	130025	164940	115022	123969	135880	143090	171782	126566	114550	168360	183745	226426	150552	169351	175363
S_ Cer 23:0;O2/38:0;O_916.95326_0.667_[M+H]+	6633	5155	4887	7431	6753	4739	5769	6528	6229	4929	5046	4617	4711	2451	3766	4513	4657	5156	6384	3542	4129	5334	4764	5647	3700	4440	3851	3570	4626	5170	4779	3039	4615	4806	5483	4868	4114	4018	3392	4838	2621	5355	4575	5592	4056	5138	3840	3851	5054
S_ Cer 23:0;O2/38:1_898.95065_0.722_[M+H]+	4711	4875	6080	5098	5714	3436	3550	6206	6272	5537	4475	6709	2963	5265	4659	3731	1751	3639	5328	4211	5010	4338	5995	4649	3933	3727	4871	5219	5856	6538	3747	6028	5806	4473	4993	2955	3853	4306	5273	5009	5300	4169	4109	4701	3037	5212	4225	4200	5600
S_ Cer 23:0;O2/38:2_896.90714_0.657_[M+K]+	4424	1884	5188	6178	6678	7213	6622	7529	5372	1851	4856	5733	2737	4793	5479	3614	5147	4683	5321	2872	1457	6240	1969	6653	2872	3891	1729	107	190	3777	3845	4553	2694	523	4441	3296	5516	3271	1806	136	3558	545	3739	2482	1949	948	5666	3567	404
S_ Cer 23:0;O2/38:2_896.98994_0.708_[M+H]+	6661	6302	6376	7628	5287	4115	5875	5107	5143	7287	4592	5934	4680	4478	5011	4810	4480	6341	6800	6274	5296	6605	5439	4827	5571	7376	4555	5332	5625	4892	7551	5366	5409	6585	5419	4947	5163	6154	4121	6258	7593	4957	4779	5795	4685	5183	5496	5173	5904
S_ Cer 23:1;O2/38:6_886.88955_0.634_[M+H]+	6265	3957	2537	7910	4540	2191	4231	8581	1797	10222	4885	4504	4519	1702	520	6543	1506	2779	1672	1128	3958	3074	5294	5235	5557	4409	2333	5559	3594	4168	3621	5404	5622	2747	1116	6371	1077	7319	6300	2901	2803	837	1182	4942	4365	2463	377	1853	1790
S_ Cer 23:1;O2/38:6_926.81254_11.345_[M+H]+	60277	79853	104037	103749	49799	41229	79163	68999	84937	52335	31552	29468	35280	37764	37094	44430	120443	26622	39219	33966	30813	36101	43546	44701	33828	54147	27034	47465	43174	34907	47484	64913	39509	17246	42394	35087	29819	44102	48416	84129	49108	31694	59898	50616	51985	51690	58989	40903	40484
S_ Cer 23:1;O2/38:6_926.83089_0.615_[M+H]+	5372	1072	4115	2227	5230	2952	3054	3829	4419	5441	3712	1078	5979	3286	4007	1339	2309	2165	4240	2802	3121	3293	4019	2754	3165	3241	3119	4836	3663	2812	3773	3007	2439	4420	2430	3960	1493	2369	3218	3966	2873	4786	3369	3282	998	3427	4363	2785	4050
S_ Cer 23:2;O2/36:4_900.88651_0.639_[M+H]+	6496	5193	2413	4704	4100	3634	5961	6370	3114	4560	3924	3120	2986	6024	3601	2667	5112	2459	892	4930	1216	5866	3386	922	3444	1658	3861	3541	4869	4629	3327	3396	2882	4551	5784	2966	2436	4722	2405	2475	2192	2064	2515	1752	2411	2046	3777	1403	2895
S_ Cer 23:2;O2/38:0_936.89094_12.219_[M+H]+	177355	143152	506854	324872	160973	123220	155899	682572	242211	388305	96002	216406	147520	253012	175164	203591	189709	205956	258795	167933	129505	115181	155805	153671	240089	112542	91571	178826	160794	254507	88323	106428	294450	72802	210127	70848	102987	115902	167473	179024	97136	188641	85109	76371	125577	169857	217020	123169	159508
S_ Cer 23:3;O2/34:1;O_870.81939_11.939_[M+H]+	106302	110700	89362	104491	118734	105319	114113	89912	105335	110992	108549	104954	105041	86270	100826	100986	87633	103747	101382	92857	101320	97895	91249	89703	96544	96486	100092	89736	95157	85954	106153	102679	83326	101980	81694	104920	94239	98651	81529	99833	106488	84250	98379	106183	110440	90219	97147	93200	95467
S_ Cer 23:3;O2/38:4_926.81287_11.587_[M+H]+	39756	42445	75558	55907	25230	31406	59917	62246	67448	29313	23873	21949	24987	32034	30091	34435	69232	29372	34285	44826	23773	35272	7626	37165	25618	37396	23128	48543	43843	25982	26075	32229	39340	13222	39939	21193	24482	42974	42264	60724	8139	21523	42363	31905	31663	38086	35651	26893	32695
S_ Cer 23:3;O2/38:5_924.79751_11.399_[M+H]+	22116	31162	48026	53443	15739	17201	31132	39333	79640	15914	15199	12237	17269	12997	43387	44399	89224	23537	13967	29953	11034	26966	57904	35463	9419	21964	13598	73854	21196	8233	18974	52373	14357	6645	18193	10233	14814	41026	18779	62736	20251	5705	67253	25388	25295	68505	46716	26566	45294
S_ Cer 23:3;O2/38:5_924.79842_11.091_[M+H]+	28540	52418	56286	62101	22041	13113	46256	29480	64398	23644	12863	12482	19596	12131	42447	39325	87725	18318	11217	26468	14099	26089	49146	32872	7477	34733	9961	68722	20670	5229	29416	52507	6982	7117	14300	14022	13404	27358	16510	46194	22828	6253	57845	35226	27747	66102	60999	40208	37955
S_ Cer 23:3;O3/38:6(2OH)_932.93778_0.657_[M+H]+	5234	627	3296	4989	7458	2803	3803	7515	4977	5885	5160	4248	4766	4879	5830	5071	2954	1452	4719	4031	2093	5065	4999	1914	4201	5736	4118	4283	4164	4510	5244	3963	2480	3652	4232	2865	5142	7066	3124	5636	1213	3359	2614	5288	5260	5098	5127	2498	4868
S_ Cer 24:0;O2/38:1;O_928.94453_0.545_[M+H]+	9519	4064	6390	7180	9071	8655	5049	5019	4335	4199	5876	7900	4604	4884	4028	4272	4607	3231	4595	4166	3014	4185	3376	4305	5437	6439	4680	3340	3928	3310	5093	4794	4339	5486	2804	3030	2975	4552	3930	5285	5250	5442	3281	4493	2649	4603	4427	3701	3783
S_ Cer 24:0;O2/38:1_912.96117_0.709_[M+H]+	6633	6369	6182	6876	6059	6183	5478	4899	8616	7023	6210	7294	4781	5183	4668	6015	5489	7920	8069	6205	4178	6615	6193	7167	7079	7469	5210	6005	6750	5694	7629	6448	6987	8617	5578	6046	5816	5658	5136	5968	7588	6430	5080	3322	5254	6602	6391	5936	5960
S_ Cer 24:0;O2/38:3;O_925.02511_0.679_[M+H]+	5731	5418	3389	6430	1995	5790	4509	5584	5840	3463	4760	3488	2293	4446	953	1139	2576	3779	805	3032	2518	3804	3295	2990	2625	3720	4018	2177	2984	4874	2488	3484	351	4895	3110	2790	4803	821	2415	4433	1842	3829	2506	4512	663	4329	3923	1780	3804
S_ Cer 24:1;O2/38:6_940.82726_11.601_[M+H]+	204382	232398	417034	354518	146680	221063	334339	349398	485429	169680	131185	128218	123199	171000	126305	196155	362226	138864	201314	259217	171586	226707	133978	212444	160015	179845	113397	188203	242247	135589	163076	184657	234380	72193	206729	115098	162406	233095	270229	375277	166049	130676	195067	174532	157097	171633	161654	120676	150537
S_ Cer 24:1;O3/38:0(2OH)_962.88337_0.664_[M+H]+	1668	349	1998	2353	5284	5635	1405	1647	5472	3049	917	3553	1022	1109	1722	568	575	851	1668	933	2880	1810	1015	2986	2155	2504	333	2465	504	4646	489	937	5464	1928	3306	1533	1311	1021	304	2873	1383	2433	765	2439	3139	2755	3086	798	1561
S_ Cer 24:3;O2/38:0_948.89036_12.378_[M+H]+	294482	246412	1293151	795021	281064	289111	365198	1547215	307295	853253	199751	339967	203571	618786	279521	303731	458945	538731	682038	278589	269725	255529	289705	324544	615100	229954	129112	322979	341297	648979	149996	179047	741066	103696	619498	79794	194243	290822	428869	409822	159828	306595	160022	151722	220539	292709	410437	234112	266480
S_ Cer 24:3;O2/38:2_944.85994_12.043_[M+H]+	422946	314126	852881	631506	346882	485081	459635	705676	457610	516625	324082	328010	246766	590809	164252	315058	483574	304525	578872	239891	281782	372782	165840	208999	522028	284574	329950	202441	322799	646944	190093	204273	692132	196385	556145	164295	272747	294263	600814	474159	223434	442541	227695	188352	211405	198948	196248	173080	175703
S_ Cer 24:3;O2/38:3_942.84351_11.83_[M+H]+	384844	409641	893204	694402	378235	433153	686369	764728	660451	553349	289748	316232	289841	475106	329680	408993	587929	360733	529644	486680	311955	459383	384972	415492	361891	294746	263547	484261	512060	404245	286034	351649	643419	190293	511238	215407	319116	320299	585907	513992	308276	319329	300949	269282	295221	428314	350305	369400	340860
S_ Cer 24:3;O2/38:5_938.88294_12.125_[M+H]+	5905	1419	24570	13440	788	1324	2990	17159	1709	14744	469	1900	2090	23609	2235	323	8826	2090	19410	2045	897	2608	2523	3109	4375	1323	4296	6450	830	6193	553	5392	7005	850	10604	835	3024	2716	5182	13609	2517	6714	5535	1554	809	5623	5612	2867	1621
S_ Cer 25:0;O2/38:1_926.98301_0.698_[M+H]+	6481	6054	6730	7760	6156	4498	5517	5235	7291	5127	5959	7633	6274	5919	5385	6097	5361	6604	6928	5966	5368	4993	6228	5924	5530	7423	5063	6465	5547	6859	5697	5122	6161	7306	5190	3911	4510	5345	4972	5295	4912	5205	4667	6204	4682	6760	6657	6097	6710
S_ Cer 25:0;O2/38:5;O_934.9028_0.651_[M+H]+	5035	4907	6005	6556	2721	4357	7175	6891	5641	1392	6528	3450	2924	3554	2606	3018	1099	5926	5429	1683	5558	2358	2680	6287	2967	2267	3687	529	2291	1763	3586	5071	5450	982	332	3537	4503	4950	2771	349	1972	225	1104	2452	3487	5454	2692	4054	3201
S_ Cer 25:2;O2/38:0_964.92178_12.421_[M+H]+	89701	106634	475006	222537	105260	80920	129991	620490	111942	286187	58364	146630	87934	195477	120065	146932	167823	240550	215438	90363	76345	76767	114827	84504	284314	76133	60034	116523	129625	268756	51545	55689	261224	61632	234321	46475	54737	128246	119379	141998	58805	111511	48773	48388	74308	122513	123345	97848	117770
S_ Cer 25:3;O2/38:0_962.90703_12.408_[M+H]+	384495	352122	1729015	1237949	414823	422359	571358	2228879	392960	1362214	264614	462652	283892	637617	486954	520062	572827	900818	1021324	392060	360752	340418	491582	444310	821022	362009	247280	392206	395639	851301	207418	215723	865525	216672	725801	159696	236467	423216	488798	433318	220082	358263	257469	233549	311559	436145	613229	403207	325494
S_ Cer 25:3;O2/38:2_958.87429_12.051_[M+H]+	756631	548317	1356308	1035720	629286	1055007	762184	1204862	938729	811510	611697	622650	413149	1066849	343806	536702	806558	499227	1110223	577548	594960	852106	385157	448955	1006534	537031	650429	433969	686894	1284897	410837	467710	1576280	431462	981795	381707	632119	522567	1256971	749540	475913	928577	346596	406501	460914	426095	489956	374593	419355
S_ Cer 25:3;O2/38:4_954.84444_11.6_[M+H]+	382426	454285	797982	704211	292869	339236	569280	623617	915221	309012	236693	219227	251634	297664	297263	390727	750714	288057	360639	465424	259645	407263	309760	353278	244499	337266	222693	379521	442492	247979	303526	383194	423218	133194	390952	205241	302479	478179	475285	652594	307928	232966	446497	339757	315581	369502	364790	298647	318098
S_ Cer 25:3;O2/38:5_952.82923_11.404_[M+H]+	203136	377704	430623	489093	160647	128534	328969	378956	781592	175810	109392	96055	168143	109799	461637	478892	1048649	203766	117284	357261	94061	240522	576660	330365	69990	212417	104806	934184	246473	63333	222473	532274	99753	64898	158102	113297	137984	404243	158883	601315	200102	64765	711413	286809	318642	862983	534636	318297	459133
S_ Cer 25:3;O3/38:6(2OH)_960.90674_0.65_[M+K]+	3618	3411	4605	2672	5307	5757	7741	3834	5351	5092	3371	4391	4909	4723	4231	6084	4287	4887	6086	3781	4518	5664	2690	2977	3603	5241	4381	169	3375	2799	4627	3028	7333	3250	3323	2936	3069	6028	2072	2824	1019	436	1479	2823	1960	453	4295	3906	2026
S_ Cer 26:0;O2/18:1;O_694.67716_10.624_[M+H]+	31658	16793	8833	19629	23235	10506	23585	13424	22135	18367	16059	14772	16114	7878	14779	12919	17737	19583	8567	13965	13417	8644	17401	12191	10907	13546	12624	18317	13741	10239	17331	7457	11365	9469	13084	14386	8859	7381	10512	19402	21907	10614	8060	13491	8360	17685	11908	17388	22764
S_ Cer 26:0;O2/38:4;O_950.93582_0.542_[M+Na]+	5188	2082	4882	4852	6367	5308	4047	2527	3489	3880	4896	4689	2154	3215	1705	2810	2919	3385	3573	3329	2542	2904	1845	2960	3339	4251	3006	3480	2756	3014	2107	3606	2198	2259	1800	2075	1535	2684	2121	3637	4068	3892	1780	4024	1828	3269	3177	2192	3575
S_ Cer 26:1;O3/38:3(2OH)_966.9292_12.577_[M+H]+	17550	13009	34771	43181	14887	15576	29498	48951	27082	37105	11240	24936	9079	13920	9412	35053	23513	25938	13956	16254	17326	13773	15464	12922	25509	18350	9750	11238	10658	22693	8094	7996	15029	5758	16975	3276	5915	23924	11504	17382	6040	8438	10980	7261	10585	12622	16139	8540	11348
S_ Cer 26:2;O2/38:0_978.93284_12.59_[M+H]+	38220	21990	98146	81098	27097	34039	47322	122659	38365	81888	19220	46958	17207	33107	22444	43308	36372	58269	42748	25452	30832	25919	24251	27655	60611	25738	15365	21593	24295	46778	11235	13387	39303	13841	50624	6076	14215	30913	32155	33975	9590	19058	15044	11908	21058	22835	29261	19279	18870
S_ Cer 26:3;O2/38:0_976.92115_12.511_[M+H]+	136463	75661	417303	287206	100610	128656	154940	577941	112670	282832	72922	124934	55439	186698	94683	115857	148604	209689	236310	93887	117543	89430	85963	115187	202939	73911	81295	90144	104419	204031	37403	49591	224352	62939	195976	34490	53408	93715	138865	135341	37708	104735	47272	40085	78389	85439	112248	72193	81559
S_ Cer 26:3;O2/38:3_970.87448_12.087_[M+H]+	286682	141846	500247	332630	210448	587368	261315	336803	421645	277068	297955	224959	98186	457936	124058	180532	330464	214155	347562	269340	210251	451216	149214	251716	343777	227110	324980	206563	251571	395741	118451	156404	723070	262873	337549	91830	268038	187281	635969	301198	109447	350795	133587	81872	161090	121942	170261	122598	167528
S_ Cer 27:0;O2/18:1;O_708.69497_10.723_[M+H]+	43239	24666	15965	26771	27619	17252	41417	27790	51812	27933	21476	23187	23777	10580	23741	23947	28719	33591	15957	20882	18741	18365	32373	24315	15725	19854	18420	36869	22841	17214	23909	12590	17102	13204	23310	14433	15253	15008	13856	27621	22354	15767	16800	26238	16143	32263	22755	32284	50737
S_ Cer 27:1;O3/38:3(2OH)_998.95568_0.677_[M+H]+	1541	2380	3098	3096	2588	2158	2141	3159	5241	2147	1987	4288	2475	1394	1529	2620	2412	1162	1057	1910	3386	2671	1149	2590	948	2197	2710	1029	2915	2661	2872	1886	2794	2467	1714	1558	1888	1146	1237	1826	703	2108	648	2770	789	1120	2437	950	1537
S_ Cer 27:3;O2/32:0_906.8434_11.963_[M+H]+	193895	178553	835592	564549	157317	103960	188201	973140	163457	623952	108466	190345	178990	352108	182051	86758	249286	236380	381440	136126	112510	74927	135573	135365	245912	114579	101919	172108	183938	304688	113543	110555	368531	66544	207724	59245	77015	95064	189068	162510	102772	162501	83499	98188	113387	140699	234300	128644	187720
S_ Cer 27:3;O2/36:3_956.86056_11.83_[M+H]+	754675	761519	1489902	1270034	679550	854713	1224764	1367464	1093512	1020863	604619	606758	570160	895841	632791	766774	971938	684078	932169	884265	554869	844351	756269	744292	698778	530418	450022	896101	896623	806548	540296	627451	1152498	349729	956675	408182	572813	589757	987730	891941	580109	621932	539421	494610	593807	844274	646891	674887	647367
S_ Cer 27:3;O2/38:1_988.92208_12.437_[M+H]+	335231	203060	778480	625777	319755	468274	398075	1048979	290695	658086	199412	341294	159134	535930	240857	291389	328256	443070	752496	253854	275188	222415	188695	199209	528384	223438	230417	284018	301911	448247	129123	164050	602881	225939	377742	143332	167862	195322	361565	345265	136726	287001	114852	132404	162482	250251	258058	210067	270024
S_ Cer 27:3;O2/38:2_986.90531_12.273_[M+H]+	465636	281414	886827	729853	490851	909453	591039	820096	556937	700814	390614	509390	186468	953688	293455	428942	509747	503911	973993	410058	528882	618220	231168	387218	612466	352353	570624	334927	524605	785494	193432	242592	1266515	680371	779812	228749	444343	287745	976581	461187	211513	574954	145540	211092	268403	292270	301210	299526	303051
S_ Cer 27:3;O2/38:3_984.88981_12.097_[M+H]+	500370	247495	783452	435207	477590	1144954	598836	505299	861384	372449	536223	534842	161696	798707	190161	435471	482073	376349	786280	473321	538329	1109978	199718	345862	769273	363769	733239	283786	552723	960915	178881	224547	1683875	528653	757455	213631	601699	291672	1446948	463770	206670	636250	172721	167430	262685	248054	251318	219643	235132
S_ Cer 27:3;O2/38:4_982.87497_11.868_[M+H]+	636434	374099	874217	686816	687820	1214327	1212344	725601	1325885	560711	530165	746205	186717	807742	328133	572971	708495	565077	938549	801176	648962	1195401	354864	617620	741512	396715	714039	489283	844289	935033	252376	265452	1823937	468682	917966	258979	703123	392814	1633373	602980	250350	578906	257949	231950	316386	434878	351288	318214	350040
S_ Cer 27:3;O2/38:5_980.85991_11.643_[M+H]+	425450	259329	664423	381712	430062	726824	927555	485673	1273354	196178	339441	466872	117769	448857	182007	549473	588412	494185	577751	696129	424371	973743	253586	514988	441596	319571	422357	485016	728692	527129	172116	225889	1207715	232934	713021	197354	529217	451351	1212279	533795	209156	353998	310858	199385	301359	430325	285285	186376	200610
S_ Cer 27:3;O2/38:6_978.8448_11.433_[M+H]+	222664	212091	420873	310170	230949	338876	726610	424091	1207751	134428	188246	214816	102927	221283	235516	489352	636691	453386	340671	793694	246789	577174	234133	444256	198701	240304	218532	498752	561109	207188	172397	226414	422176	118535	388379	130851	393014	619018	526174	582242	177841	147451	322602	176878	345274	480334	221595	196590	213904
S_ Cer 27:3;O3/38:6(2OH)_988.87272_0.651_[M+H]+	2919	1385	349	2787	1950	2493	2039	436	2102	2253	964	2216	2524	1183	2121	1089	771	1270	1551	1943	2180	447	525	254	2797	306	1335	3336	2445	128	4974	878	1822	533	1211	1766	282	2406	614	1822	1493	1839	651	194	815	881	891	1267	127
S_ Cer 28:2;O2/36:3_972.89004_12.262_[M+H]+	311868	183057	493971	427888	244025	453283	290884	452383	300179	408086	256275	247316	143481	522644	162296	262815	316723	277895	515236	246645	274346	382512	146206	222629	391376	217925	342816	187182	279302	476695	127648	156666	747016	368315	422545	156381	278984	197676	609049	311312	130046	349193	123788	144668	167694	180436	172396	184768	195295
S_ Cer 28:3;O2/38:0_1004.94975_12.669_[M+H]+	26107	10801	53994	41157	14592	22073	21157	80813	16014	43220	9636	21232	8132	23052	14174	12198	20512	28263	27843	12443	16130	11613	12661	14204	23429	9824	13469	14198	12086	21466	7884	6835	26452	7265	25498	4986	9574	11402	17662	18097	6510	13389	7047	6749	10247	14951	15031	11026	14154
S_ Cer 28:3;O2/38:1_1002.93638_12.535_[M+H]+	53295	24584	84317	89893	30388	49493	39280	134206	33539	83407	22736	33074	17841	54005	33027	25435	40770	44645	71461	27561	31025	27622	23150	28860	45130	20467	30987	34082	28924	50661	13850	13051	73617	17859	46316	10212	21104	19083	42806	39934	12028	33628	12946	12971	14075	28038	24922	24241	30257
S_ Cer 28:3;O2/38:2_1000.92238_12.407_[M+H]+	52039	25918	79872	80541	30481	52260	42728	87304	39574	79482	29064	27939	19663	71520	26906	32853	53670	32927	78428	26568	35158	35099	23090	35457	44586	27437	37804	29643	34840	55414	17410	17408	88944	22704	49104	15242	27053	22215	68822	50245	17074	44305	17889	14885	15776	30773	27962	21560	28764
S_ Cer 28:3;O2/38:4_996.88714_12.141_[M+H]+	15205	10690	52346	23249	10333	25847	31276	43569	30716	36989	15879	13163	11251	44535	24090	18696	54641	10109	44103	14486	13306	32112	19725	13276	26925	26796	16473	28492	16234	34621	16939	25680	47267	13400	44166	7884	24673	20944	20955	43634	10203	30390	12821	15776	11801	31222	8741	12931	24822
S_ Cer 28:3;O2/38:5_994.87451_11.967_[M+H]+	24631	18892	52852	48414	12778	19604	32721	40331	34529	33449	10043	15661	9270	41224	17297	28807	36834	15899	35916	20214	12950	22342	20390	19770	20783	18325	15727	28904	22022	22845	14618	18802	20398	9198	30927	10508	19244	17553	25309	41901	15229	21986	15461	13886	16651	25286	22521	17616	18064
S_ Cer 28:3;O2/38:6_992.91872_11.72_[M+H]+	16855	14114	26499	29641	9798	8404	24895	19812	22435	19246	8929	7386	9424	17092	12163	19417	37982	7733	17637	12142	5774	14401	16994	14517	9480	12565	6536	22107	13298	10467	10790	15462	10568	6394	18771	9018	9050	10432	8294	27306	10578	11989	17568	10144	12002	17553	12133	13265	12535
S_ Cer 28:3;O3/38:6(2OH)_1002.87625_0.634_[M+H]+	4165	1754	5247	293	3998	5762	168	1555	2532	5765	1187	2350	3771	1305	1426	3226	2046	1171	1857	2242	1511	2097	1814	4995	2185	1671	2132	2501	5069	2723	3261	932	2581	1326	2590	2592	2785	585	2781	2016	1458	3398	3573	1594	1134	2415	3559	2517	1179
S_ Cer 29:3;O2/38:0_1018.97144_12.651_[M+H]+	27749	12704	48897	37074	16750	22247	23077	71206	18017	38716	12326	19870	11341	20569	13417	13826	19109	23847	25444	13519	17125	12958	14597	13272	21391	7565	13805	18630	14323	25588	4737	5288	20869	7996	14027	4713	10499	12631	14477	16082	6144	14457	5313	4244	7401	11318	8735	6727	15122
S_ Cer 29:3;O2/38:2_1014.93624_12.469_[M+H]+	81177	42320	116478	100909	52649	94788	79058	149487	68234	100590	43039	57023	25893	87275	48406	47314	71866	54390	97388	46780	53729	52658	33183	41033	60465	40412	61059	51281	43577	88090	22944	25937	142687	39404	68870	21729	49885	30159	87933	69377	27372	68923	32983	27979	27677	49847	42828	37080	46301
S_ Cer 29:3;O2/38:3_1012.9221_12.316_[M+H]+	54572	34119	80558	62012	32977	74015	66297	88997	60889	66497	34227	39056	20195	74803	32407	45209	82598	39854	77185	43009	41360	64581	32857	34806	61749	28225	54741	46272	41753	71015	22292	30076	97457	29356	70277	21312	50563	37226	86455	71771	16148	64674	29251	22345	28965	41569	32349	32982	32690
S_ Cer 29:3;O2/38:4_1010.9033_12.151_[M+H]+	47463	32128	79854	71569	25686	51528	52730	60817	53128	56779	27785	34139	24208	63685	37652	49019	85729	33699	74034	33764	39937	55711	29764	36860	54448	28089	36982	52704	38408	54467	26030	40245	67031	16917	60017	20819	38618	27633	62795	64853	20965	59121	37141	22241	27089	44724	29301	43680	45272
S_ Cer 29:3;O2/38:5_1008.8861_11.98_[M+H]+	45296	29480	80776	72779	23663	36480	52444	64312	56318	61718	19381	22784	24347	67438	30222	40324	82508	22746	69014	28120	24189	36177	39032	31761	36599	28800	28718	55081	34555	39206	25807	36418	51438	17159	53859	21710	28260	30961	35847	76745	23085	42467	35723	24180	26767	36666	38561	29666	31938
S_ Cer 29:3;O2/38:6_1006.87294_11.727_[M+H]+	31217	26723	47045	50490	18599	17445	33716	35487	33873	32549	12328	12109	14336	33605	19398	28484	53994	15349	31796	22672	14298	24806	26143	20552	16300	19072	14256	30132	23738	19381	17282	24089	21761	11363	25055	17054	18203	20512	18167	40443	20408	23359	28360	16937	16558	28540	18391	24273	18686
S_ Cer 30:0;O2/38:1_1037.05139_0.475_[M+H]+	29582	3465	3123	13273	9240	9408	8716	4972	5741	4435	4656	2946	1141	743	1235	1451	1800	1901	2851	2175	1299	1538	328	589	1120	1915	1418	642	939	646	974	512	384	146	283	197	535	270	723	743	608	363	396	324	694	169	518	199	229
S_ Cer 30:0;O2/38:3_993.01349_0.514_[M+H]+	1612	4788	5388	4658	2548	4466	4532	4174	4436	5391	3121	4337	4484	4658	5308	4864	4681	6609	6166	5157	5304	4581	4967	6570	6669	4285	4852	6510	8364	6221	3871	4424	5355	6679	5935	5218	5597	5423	5674	6510	6436	6097	4012	6871	6892	6135	5184	6171	4954
S_ Cer 30:3;O2/38:1_1030.96356_12.718_[M+H]+	11577	4742	14764	14240	5018	8451	7584	22846	6191	13923	6042	6007	3209	7707	3787	3357	7013	6964	9745	3420	5207	4067	4950	5013	7511	4428	6425	4667	4599	6619	3424	2911	13611	3776	6919	2173	3496	3609	8063	6052	3594	4171	3572	2941	3277	4702	3994	3237	4099
S_ Cer 30:3;O2/38:2_1028.95264_12.648_[M+H]+	16291	8259	15503	16766	7749	16302	11556	20223	10813	15341	7147	7092	4856	9758	5329	6725	12449	6032	11672	7627	6828	8838	5468	6885	7456	7303	6412	7308	7170	10681	5219	5010	18482	3908	8457	3533	4834	4192	10160	8107	3867	8315	5995	4314	4307	6851	6195	4474	6373
S_ Cer 39:1;O2|Cer 17:1;O2/22:0_590.58421_10.421_[M+H-H2O]+	9054	5519	3553	5645	7897	3437	6809	6496	7714	5730	4811	5582	5074	2628	4991	4677	6593	6548	3207	4136	6136	4716	5254	4219	3618	5435	4642	5267	3961	4218	5457	2126	4599	2975	4646	3601	2458	3620	4563	6116	5680	3192	2349	4879	3323	5178	4330	6177	7765
S_ Cer 45:2;O3|Cer 18:1;O2/27:1;O_706.60012_10.522_[M+H]+	19442	10651	6044	10997	11658	7190	14076	13152	26577	12636	12075	9697	10890	5701	9429	8039	11053	8924	8243	7455	10063	5862	9952	7747	8510	7668	10267	11093	9276	7231	15607	4853	9195	7285	11575	9207	4057	5028	6186	11296	16477	10422	4336	9111	6221	9010	6375	9448	24428
S_ CL 24:0_41:2_1380.98475_10.526_[M+H]+	8182	3098	1278	2656	4192	1965	3065	1475	1313	4253	3162	2572	3404	1755	3412	3311	3744	4074	1481	2560	2249	3480	3753	2230	2114	3045	2228	4287	2371	2110	2779	1236	2710	771	2588	1392	1615	2833	1140	3392	2417	2232	1840	2022	1798	3771	1949	2816	1619
S_ CL 26:0_46:1_1481.10229_6.391_[M+H]+	1220	3282	3258	1168	1468	2110	3088	2961	3990	1199	1769	1857	725	1123	3035	4449	1904	3572	1862	2522	1796	2954	5141	2339	931	818	1370	4624	2293	493	2237	2733	500	1305	1437	1259	1731	2991	960	1547	1349	932	3042	1466	1787	5286	3349	3313	4210
S_ CL 27:0_48:5_1515.19204_6.572_[M+H]+	774	974	1252	2759	288	303	1125	56178	3013	2076	734	173	119	224	8029	2366	1234	5253	42	2521	96	475	29236	631	522	171	128	23291	647	53	372	580	122	446	351	75	552	650	329	253	844	4163	946	3162	934	21701	6858	6424	2994
S_ CL 29:2_48:6_1537.11333_6.455_[M+H]+	2882	1877	1476	2574	2099	3802	7333	7980	5413	3702	2018	2323	1701	993	5233	8105	3691	7765	2198	6433	1325	4878	17831	4513	429	722	867	19614	5345	376	708	596	28	608	1226	578	1141	1724	1038	1312	710	315	2092	811	1985	10682	8205	6436	10061
S_ CL 31:0_50:5_1599.21294_8.441_[M+H]+	431036	295282	372685	459297	271227	241398	348001	576699	285691	412448	259025	298594	185634	139412	283691	159733	274504	266489	184075	249813	283800	158395	221162	231138	272272	158515	267137	261230	242462	273904	195351	123739	385029	76667	167993	179898	149870	179084	155145	243100	245944	309215	130543	179756	207020	234754	133302	167589	243886
S_ CL 31:0_50:5_1599.26186_9.312_[M+H]+	15398	6183	3550	26359	17347	5973	17581	43276	43431	17809	9689	24431	5820	9301	9161	8043	9601	10441	23859	8707	17667	4091	13345	11391	6675	9676	15816	9217	4476	5986	3012	557	26053	5809	12778	5473	3655	5522	4767	9742	12292	4595	1587	5675	4577	9457	10908	5424	45711
S_ CL 31:3_48:6_1563.11289_6.5_[M+H]+	7198	10684	11643	13799	14096	7924	18684	23662	22343	16048	8371	9526	7599	5055	13709	22545	12843	20965	6543	19866	8936	9292	27806	17760	1319	5129	6290	26671	18885	1467	7147	3263	2279	5978	7632	4416	5883	3637	6462	4327	7320	1270	7368	6653	6140	23801	12121	12071	16021
S_ CL 31:3_50:6_1591.15268_6.93_[M+H]+	210	491	654	613	919	471	6031	10055	414	624	518	329	676	199	374	801	1189	124	6359	176	1345	52	52	2309	839	39	257	1151	1161	176	248	73	1310	167	874	1185	26	220	790	757	1403	711	334	52	527	834	255	748	219
S_ CL 35:5_46:6_1587.11174_6.512_[M+H]+	2980	1496	1118	3327	4915	3090	5379	5358	1667	2633	5593	2860	2789	1382	2566	4234	1657	1972	521	1587	2840	950	2859	258	2468	2098	4919	872	2643	1515	1288	1900	4081	5193	5198	4567	1857	1769	4328	5675	4204	830	1398	1643	1286	948	139	2572	317
S_ CL 50:0_28:2_1563.23138_9.099_[M+H]+	2055	1082	1597	14561	312	673	2250	14036	19533	1832	351	980	592	672	577	765	617	751	1323	964	852	699	1043	745	1251	1147	1776	1387	805	1080	301	107	777	606	966	1642	614	1112	994	2955	437	486	335	162	1056	605	981	604	4188
S_ CL 70:2_1451.05824_9.453_[M+H]+	4974	55	6173	4150	3745	1634	3269	15937	4927	6118	4503	5512	6733	5230	6747	4885	3258	14374	7882	7011	8178	2745	10216	11058	3711	4130	6385	12896	8555	2135	2953	500	10891	5259	4266	1649	1990	4461	6266	6194	5616	6565	1711	2399	7300	16770	6497	13827	8157
S_ CL 71:0_1469.10107_6.042_[M+H]+	332	935	873	311	599	291	6680	3814	4816	957	403	1137	90	78	1096	4074	2174	2358	214	1055	1015	568	3377	1462	111	120	230	4245	1342	76	374	160	74	247	793	289	204	572	923	867	537	104	338	240	578	1966	504	795	1487
S_ CL 71:0_1469.11221_7.836_[M+H]+	20709	8743	8494	15604	9278	11401	25696	30425	26468	11233	6786	11848	2801	2868	6042	10638	8865	11420	6068	8820	7372	6533	14963	6464	14978	7721	8223	17554	10079	6151	7573	1338	8983	1677	9147	8415	799	3585	9352	10101	9640	8138	3313	5952	9566	14149	7714	6263	17450
S_ CL 72:0_1483.11749_6.47_[M+ACN+H]+	3921	5941	4855	5279	4245	4521	8828	9442	9167	5820	1234	3934	1983	1005	5752	7959	3763	5834	4026	7783	2602	3811	8288	4805	819	3440	3081	6496	6641	904	2266	1729	1175	1531	2969	2220	2705	2880	1494	3044	3470	365	4119	2157	1666	6838	4137	4787	6430
S_ CL 72:2_1479.10732_7.163_[M+H]+	32487	9911	29661	19440	15550	16936	14961	37079	29384	18883	9428	27791	5144	13994	5823	13405	12850	5738	12918	9457	19178	8801	8384	6357	4936	7950	14854	8268	6728	7167	6098	577	11385	7709	13855	1970	3747	1195	3387	10039	6247	4143	2996	7973	5952	3140	4777	2591	9517
S_ CL 72:4_1475.08497_7.233_[M+H]+	59825	35525	39621	49902	30405	40542	81624	72252	116696	10656	27014	34282	17222	21133	48434	47081	43784	45499	31636	82824	33322	40815	39383	34798	19248	25635	36335	56986	44165	4419	14734	9423	11716	14622	18485	6053	32981	22845	26944	30140	2910	9136	20509	10918	11784	48552	49973	27236	95403
S_ CL 72:7_1469.0124_10.696_[M+H]+	9081	2639	4736	11508	7590	5385	11820	18174	45491	3596	7281	6912	4392	3166	4123	2074	1559	882	6372	4397	8941	1435	4172	5582	5785	7528	19407	3533	3139	4068	5612	3197	4804	7241	4133	3622	2985	3759	5401	4747	5698	4460	3484	5262	5340	4278	3854	2729	32357
S_ CL 73:0_1497.14986_7.871_[M+H]+	10589	456	20460	17273	10661	12931	8089	39929	2194	17149	8248	8768	3497	1691	9465	7862	3764	14695	5623	6534	10453	1395	10666	9543	12961	3440	10240	10537	8719	9587	11358	1123	8822	3584	5018	1706	3316	5052	10190	8595	7420	14085	2621	7164	5157	9972	9034	3077	16255
S_ CL 73:1_1495.1396_7.43_[M+H]+	12301	7864	17014	19538	14669	11854	23527	14392	30391	6872	10868	13200	5682	6619	8255	10507	11674	16393	16847	15127	18945	12644	11527	6911	14634	13473	20680	13553	11738	14746	10224	6868	14881	13631	13012	5967	9914	9792	16625	13682	11128	10400	7087	8568	10999	16234	12277	12679	13080
S_ CL 73:2_1493.17217_7.898_[M+H]+	5053	2083	9338	9807	1317	344	8527	27640	17026	3819	6134	11345	3717	6314	3048	4771	1381	4563	5681	985	10523	2790	10487	6029	10427	7015	7472	4313	4944	4043	1050	865	3299	4799	3382	2205	880	1587	5722	1713	9178	1059	763	1548	2373	8033	2362	3207	13985
S_ CL 73:4_1489.09975_8.522_[M+H]+	22136	6001	5528	7110	5931	4456	2141	12731	131439	498	3052	11828	3647	1437	7506	5313	3212	3661	10788	10292	793	2598	6219	6717	6417	3979	15202	3859	5647	2569	3011	744	8911	2621	4721	1034	576	65	8312	7381	1086	2337	1607	1687	2426	10059	4790	6229	71644
S_ CL 73:4_1489.10174_6.607_[M+H]+	9673	5370	10340	10142	7797	8602	8563	16800	11980	8057	8779	13950	5370	7476	6572	5372	10559	4623	9263	3969	9771	7145	6235	8704	7319	3496	8500	8342	4798	8457	2005	1675	9057	4063	8798	4061	681	4488	7837	7283	1178	3624	4190	4705	7183	3219	3172	2482	6437
S_ CL 74:0_1511.17129_7.296_[M+H]+	239229	217285	234019	216233	197136	230067	252374	223098	188767	244489	192969	202641	170834	214468	223412	236611	212820	232990	188106	224195	242992	245449	210095	222818	196138	149503	205694	220939	221205	198880	208130	136072	179626	175297	171940	177099	180962	205014	180406	197216	192567	183801	178513	177516	173062	231695	265239	200653	184560
S_ CL 74:1_1509.1296_6.48_[M+H]+	10492	6751	10865	9508	8227	6566	11359	17318	16932	11945	6202	11195	5252	4996	4488	6167	9221	6939	9717	6239	8602	4233	2971	5105	5507	7065	8304	2746	6472	5678	4613	3345	4729	6964	10290	5649	3848	5606	6589	6836	11372	4712	2800	5826	4077	3751	4054	4072	5950
S_ CL 74:1_1509.14247_7.784_[M+H]+	20711	10500	13587	16117	9981	6068	20491	27427	20045	16533	8503	12126	2915	4650	3743	14174	12677	7786	5353	9934	8658	6352	10542	9976	4750	2909	9791	6837	6478	5948	6122	2500	7000	8876	9296	4781	3635	5439	5898	7542	7408	4231	2419	3221	4567	4701	3460	3470	3458
S_ CL 74:2_1507.08423_6.531_[M+H]+	5195	7047	5812	5243	6916	6666	6649	5338	4011	6168	6780	6537	5732	6363	5045	6408	5841	3827	5975	6294	5640	5010	2282	3891	8156	6814	5848	2798	5252	7248	5724	4167	9179	7721	8271	5969	3971	6039	7791	5725	8076	6905	3750	6057	6834	4751	3718	4110	7021
S_ CL 74:3_1505.13558_7.325_[M+H]+	57903	19633	42625	49037	35124	21978	18974	83010	19749	12518	23005	16363	23872	13105	19863	25226	23462	60102	36747	13376	17630	16001	13957	33648	14581	7947	23097	41267	5105	8304	18131	3456	14713	15736	10666	8819	1652	9223	20553	18396	8577	5965	4787	5995	12953	40380	25601	23691	30976
S_ CL 75:3_1519.19012_7.92_[M+H]+	75210	9788	22727	79758	47877	14478	51886	45178	50969	29637	27710	27473	28341	3092	14056	21910	46283	53187	20731	26382	26528	18207	48857	21909	13263	10283	43331	65271	13596	20597	10551	1115	26261	21368	12929	7988	7185	8688	16574	11038	23048	7471	3524	2400	22464	44688	51123	36160	68482
S_ CL 76:0_1539.21173_9.29_[M+H]+	3357	1651	1350	2683	3081	887	2696	2047	22259	204	941	2056	592	199	728	1016	1304	1073	420	1653	2066	683	1282	884	1185	1861	2592	1969	703	1323	881	188	2023	340	2520	1237	1078	681	868	1105	1578	1223	334	797	1155	275	1108	645	3971
S_ CL 76:1_1537.18759_7.341_[M+H]+	170943	138592	170960	179979	182062	200325	172035	187572	163937	175680	159113	176950	144096	120557	143245	152955	141014	170043	147808	139102	165089	117553	131553	115024	133575	133876	162473	146656	118251	170459	135304	87438	191958	169918	148702	169468	104391	86538	169750	142188	165843	149786	72490	115587	123308	133917	91852	123924	120545
S_ CL 76:2_1535.17757_9.41_[M+H]+	24385	3581	19367	21302	23804	10465	24711	76766	51798	15779	16766	29671	12475	7580	20787	7330	6539	29501	11531	17496	20003	4518	26124	16585	8466	10899	23381	36087	12699	7439	2668	1304	21990	6090	7594	3200	4009	4264	14750	7926	9116	8653	4650	4304	7778	20172	14914	14160	61208
S_ CL 76:2_1535.2143_8.269_[M+H]+	25763	13881	14448	17369	16920	3531	19765	29849	45505	16227	6214	21786	10871	15182	5017	10671	26355	28093	11496	9713	6652	2102	9544	20453	6255	12927	13399	12574	8273	8523	15261	730	1735	3647	12235	11864	3507	2105	2335	8327	16560	8610	14172	8420	2578	12587	6211	9641	17101
S_ CL 76:3_1533.16283_7.916_[M+H]+	131971	50433	97726	105804	102077	61331	99136	195019	65364	98977	69934	91073	59619	48283	58998	77077	66895	153608	72444	60359	95065	47444	53851	71884	53448	30222	65858	79047	60711	60508	37421	7492	79093	41475	48767	23155	20209	30544	67812	46801	55409	53542	20021	22859	38474	66238	60471	40873	62566
S_ CL 76:5_1529.12557_7.071_[M+H]+	60421	30062	5068	50444	45849	38943	46920	4531	26255	25434	17341	20293	8487	9851	28390	32479	7690	46341	17661	34464	12812	27496	32203	27481	11381	9050	15860	40999	14067	12249	16474	7236	6241	8799	17843	3454	16437	17290	12534	4801	13631	10481	14441	15818	6130	8625	29079	10222	25304
S_ CL 76:6_1527.11742_7.402_[M+H]+	115636	25290	53690	81633	83034	45811	73923	136364	74093	76517	60200	59171	40629	36262	46497	16358	50122	69580	56526	41779	58994	10747	51056	48258	48027	30646	60734	46583	38678	57422	27149	8732	81305	18162	36959	20607	23417	20407	55497	51211	25632	48770	10000	25052	33249	53091	37182	33673	79547
S_ CL 76:6_1527.12108_6.591_[M+H]+	45705	25668	26929	30086	38021	36074	38002	44624	37284	28059	24256	36061	16522	13481	17239	21090	24879	32802	13328	24027	23174	17410	21992	25234	15407	14310	23359	23441	23876	18865	13976	5602	20761	12838	16384	15679	10768	12099	38426	22637	27211	16922	10480	13196	16691	21029	24006	10235	16023
S_ CL 76:7_1525.10263_7.196_[M+H]+	9741	8433	12813	20603	8768	8833	30233	24512	7128	7452	5042	6939	7239	1493	4832	5282	26446	4250	4704	9770	6737	5722	4157	12903	1628	7446	15718	9144	14568	13608	7755	920	10480	8020	8309	9723	5177	6951	12689	4644	6687	3420	1463	4406	4661	5275	2942	1223	16176
S_ CL 77:1_1551.21061_9.269_[M+H]+	21024	5144	15829	21215	21446	6379	19466	45269	32210	20079	9317	16931	7556	7594	15975	11910	6758	30441	20317	14134	21730	6271	14517	14936	8802	8746	6101	26953	11847	6273	5921	1144	15885	6005	7107	4319	1826	5400	9485	5343	10109	6412	2902	2778	8815	17009	7778	9497	38660
S_ CL 77:5_1543.18367_8.099_[M+H]+	14024	26630	18285	5656	10893	13490	50231	43838	2014	3152	23106	5730	19804	377	10650	26052	19264	6370	21267	17878	10382	6106	11494	28315	9288	9221	10208	1967	12127	18226	25044	3059	22822	37262	17915	17781	6470	10929	17222	19627	19325	6916	12916	10887	12799	13899	5965	4078	10998
S_ CL 77:9_1535.09232_6.443_[M+H]+	52	743	785	395	310	213	827	623	134	154	128	334	315	179	1188	1085	726	855	162	872	241	570	5474	984	158	10	214	3364	489	166	263	788	89	114	294	183	326	615	259	66	371	172	1271	634	710	2755	1354	1150	525
S_ CL 78:2_1563.20462_8.585_[M+H]+	15386	7767	23034	31061	16292	6686	8514	42612	7131	15730	6039	10631	8123	2878	6919	12374	3637	24042	11771	7971	14338	7308	11036	5792	6536	7058	7249	8991	11277	11436	2018	460	13086	4117	2972	2186	1642	7637	6418	3303	5535	7051	1698	694	12828	9827	9087	1931	10458
S_ CL 78:4_1559.17391_8.032_[M+H]+	21723	5921	34562	23782	23546	20844	9890	71119	13151	15102	13339	10558	5192	3383	5442	11736	15197	30112	17224	11215	16404	4454	6189	11107	7407	3132	9551	24589	13507	11268	4955	2540	14890	6832	7867	6913	1694	2500	7697	8559	15562	18501	3062	4223	15621	8884	12551	7827	12544
S_ CL 78:4_1559.17488_8.186_[M+H]+	36020	18774	15391	19597	42388	18567	10739	37328	17045	30639	14750	23911	13144	14304	6347	16286	19194	14694	26137	12259	11174	6184	10063	14254	21564	10107	24891	11615	22772	23213	20625	6830	29375	14431	15685	21931	9953	6432	15761	16475	14703	20624	13224	10169	9866	4506	5474	8953	9581
S_ CL 78:5_1557.16337_8.431_[M+H]+	125079	14648	13353	40386	10061	8828	152877	35652	80049	95868	38067	70210	6612	14580	3520	69767	13444	10954	6745	19406	11501	46230	13550	72552	2876	16309	15434	1020	19671	158072	7379	36449	6010	13273	7318	8989	3050	1516	5688	13025	13239	10099	8977	10151	2327	715	2680	5319	26273
S_ CL 78:7_1553.16266_7.546_[M+H]+	13999	1883	3406	6791	9137	7082	2223	38548	5608	25003	5739	5709	1733	438	5156	4194	12316	2940	1234	4431	2702	1682	9050	1036	2855	1130	6919	6253	7071	2732	1548	2403	14252	10796	13052	11312	5152	1309	3951	6668	23970	294	1266	5574	7025	4059	11181	1622	3686
S_ CL 78:7_1553.16325_8.532_[M+H]+	1892	2230	1447	638	4402	1770	5556	700	5286	1069	276	609	837	817	790	770	1258	183	3569	3360	776	230	2342	445	1113	5780	811	901	1656	261	571	950	435	2497	1110	897	1010	517	307	522	464	616	812	2303	2084	3581	1503	4581	4491
S_ CL 78:8_1551.14331_7.442_[M+H]+	13887	4491	5138	22296	11317	3970	5252	27944	34761	9765	7592	13838	4638	2225	987	15045	5434	6271	10761	8585	7831	2622	9831	7383	5267	7141	11081	5364	5204	5426	4429	2117	10091	8217	6953	7695	3534	1441	6559	4556	11862	1201	4161	4695	1703	7908	7642	7082	13385
S_ CL 79:2_1577.20579_8.348_[M+H]+	146710	132003	105341	130333	164416	138305	161870	146373	122059	109935	117070	143028	96773	61283	113096	115460	87961	96471	96018	123100	132676	87919	24470	98630	47931	93945	91964	74030	105286	99598	76547	62304	94812	82299	87283	73834	65048	77962	77467	76922	98493	107565	69046	96564	82244	90605	90914	62815	83840
S_ CL 79:2_1577.2252_9.319_[M+H]+	303142	98550	635651	513526	419785	130618	205605	1875607	288853	634176	220806	524028	370991	224533	401137	238771	88703	1113412	813640	284103	423182	151328	510210	424963	81570	87803	213913	626331	241005	85886	56149	24244	285183	80288	82183	36905	33294	120875	155361	88281	113368	116675	30915	60498	97202	498576	339289	419944	464487
S_ CL 79:3_1575.20784_9.295_[M+H]+	27824	10896	36297	43191	45306	19673	31487	74306	28278	42411	25916	42111	15546	14924	27879	36246	13631	25009	43523	27088	18720	8507	34980	28915	12919	7041	14688	34469	27630	10898	9837	3556	33836	6051	13417	6965	4099	11754	10164	13894	18336	21169	5429	11828	9463	31634	28101	30946	32597
S_ CL 79:5_1571.172_8.143_[M+H]+	44775	24531	105230	51131	60064	60979	68057	212420	20891	104875	37432	64329	41129	53779	58119	72194	64848	63660	79625	52787	64547	42753	30583	75374	32296	28183	37937	60984	53617	55465	19188	11495	63498	50380	58360	46800	23954	31021	42321	51250	66563	52247	20322	33438	36668	93325	60762	63738	47570
S_ CL 79:6_1569.17048_8.144_[M+H]+	7133	5821	7470	5694	4417	3210	8639	11910	4099	10051	9045	8371	3782	6747	10718	7562	4640	7530	4141	4501	5659	4116	3421	7337	7066	3116	5562	6617	5713	6940	3661	973	7758	6270	4608	7419	3664	7062	4650	5825	8692	1965	4303	4616	3403	7140	1973	5182	1851
S_ CL 79:8_1565.12549_7.301_[M+H]+	7896	4097	4540	1501	6492	3556	5342	8328	1819	8337	1560	3788	9137	4309	4184	931	10152	9291	7328	4134	6014	3717	5762	12581	12132	11412	4716	4002	10873	8112	5222	4362	10445	9172	9986	9267	8499	10186	13614	8402	6134	12070	6434	3810	6391	10931	5209	7053	3536
S_ CL 80:0_1595.173_8.416_[M+H]+	13415	20900	22754	13230	7057	28003	11931	618	13289	11706	15888	7262	10718	3628	11790	6926	5411	22448	8390	10422	4295	11285	11890	15903	1467	8447	6532	8772	28550	9741	5096	11722	1647	6103	2909	2995	8884	4304	3694	2749	9314	1233	4647	54020	8770	4731	2235	1326	48422
S_ CL 80:10_1575.10933_8.445_[M+H]+	621	4119	1002	4539	1357	8035	7129	5441	3491	4934	2806	1654	1049	552	1721	3533	637	753	2194	2664	3958	516	517	2873	600	1114	1483	634	1070	736	2060	1140	706	675	2475	925	1236	1288	2381	1016	1425	1894	2520	1874	592	3185	615	659	126
S_ CL 80:10_1575.12677_7.132_[M+H]+	182	87	361	1084	628	277	298	1050	2024	38	650	445	50	215	480	360	41	75	781	188	1169	38	528	269	231	557	747	1627	144	577	136	627	34	449	2047	108	22	34	1447	329	122	355	58	84	325	537	730	58	8249
S_ CL 80:3_1589.21546_9.267_[M+H]+	45723	14737	42973	48548	30332	17521	31429	105380	31157	51486	22968	35085	22299	10844	24555	27783	13693	68897	33604	22738	20445	12592	20678	36281	13700	10606	17839	21809	17747	12281	8979	3178	31755	6651	12887	2847	3663	15945	19237	15202	15022	16941	3599	8032	8201	18941	22265	22740	26301
S_ CL 80:4_1587.2055_8.712_[M+H]+	5734	3095	26076	30473	12169	3368	9949	80877	11464	21722	1295	18586	4253	10553	9174	1939	2214	28098	12637	3404	20447	3233	8070	19564	7379	1381	6700	7810	17305	2785	2317	1269	12507	4531	7742	796	1968	3112	8003	12778	5298	8564	1532	4990	4477	6804	11092	1166	6708
S_ CL 80:5_1585.1867_8.312_[M+H]+	43575	4802	7793	51567	66727	29668	11331	34347	18877	19398	23912	18063	11114	3617	18681	8804	8499	9164	9818	37271	15526	7519	20741	21264	15683	12364	8638	16066	10394	9072	12901	7587	12491	4154	9537	3422	4528	7388	1857	13811	8209	11485	10056	12040	11511	9737	6591	3714	12765
S_ CL 80:6_1583.19347_8.388_[M+H]+	14495	21476	9893	35099	19323	22676	12030	8153	9128	23722	10453	5307	14067	16811	9363	10648	11676	5529	9910	14100	9150	9818	10343	10768	4606	12109	7608	9248	8257	13686	17613	7970	9257	9660	18208	20108	15068	3992	5614	8794	6397	11411	11315	5926	6295	11691	7017	6751	8873
S_ CL 80:8_1579.1354_8.403_[M+H]+	7100	307	755	1136	707	892	2513	2326	903	417	83	0	20	612	521	1724	510	429	910	1695	199	27	121	140	76	803	582	164	275	643	171	1508	33	735	339	253	196	349	170	104	187	657	449	86	138	557	487	84	707
S_ CL 81:13_1583.07574_5.887_[M+H]+	24	1128	265	70	234	28	2501	740	1452	336	279	459	21	10	2272	4019	2321	2147	35	2476	314	1121	4939	1603	19	47	74	5334	2050	26	160	270	48	12	610	146	90	588	344	1027	204	40	766	88	1938	5718	1349	1421	2832
S_ CL 81:7_1595.17053_8.28_[M+H]+	25550	25682	16216	9915	30408	22966	15744	21880	14947	19347	25704	13795	16822	48218	48632	21148	27619	20404	7385	6205	15982	23626	17146	14603	26462	39155	4921	24967	12148	22427	23161	5751	11858	10804	17788	28956	18935	11934	10182	26114	16259	14958	19705	40853	14450	24601	18206	43639	4884
S_ CL 81:8_1593.17035_7.37_[M+H]+	39606	5920	23096	40645	32290	32391	49463	124952	26701	37759	23116	24049	5272	19051	9302	17469	42626	19483	37107	29728	17427	17505	37950	37896	12091	14054	9982	35013	32242	20339	6768	2840	29080	21809	28789	29745	8363	7460	8305	11029	43071	22366	11514	11680	15845	37055	26671	22753	31104
S_ CoQ11_931.74685_11.088_[M+H]+	45301	165852	39356	155703	27457	27460	140925	68300	517388	24173	18303	24985	30277	40611	434679	328691	568249	170967	25525	254514	20184	203148	528132	262252	28528	73783	43586	855994	147679	5222	72480	279785	10507	12682	50081	25449	77779	294808	30868	391597	48679	11252	575016	158012	230441	834282	391961	206848	419442
S_ Cyclopentasiloxane, decamethyl- (also known as chemical regent)_371.32068_3.815_[M+H]+	1121	1286	891	6102	939	887	1145	1522	6396	1214	1217	1389	590	899	1124	1136	17402	1234	1165	1329	1216	1270	755	939	1529	1808	1648	1184	804	1228	1409	873	1493	848	1361	1370	1197	916	1528	973	1442	1452	846	741	1720	759	873	582	886
S_ DG 11:0_18:4_536.43552_11.196_[M+H]+	74064	193191	14922	89224	97257	119738	325679	27766	50810	98030	43738	51610	129952	10007	90735	139610	73361	128579	13307	160775	29574	127482	66547	48907	12191	193049	54588	22013	38995	14426	65685	96993	30542	66325	46711	57224	123783	62803	49060	50787	63631	31197	61804	42187	38385	20590	145629	113837	71792
S_ DG 14:0_18:1_584.52207_9.895_[M+H]+	12332	6659	14149	12233	8404	5679	4316	29572	5261	15946	3767	4338	3925	14406	4455	4733	10687	9139	5320	4074	3165	3508	2831	6447	2562	2969	4919	2713	4312	6216	3641	979	15965	5693	5667	4142	3215	3096	5733	4579	3985	1197	956	4130	1078	5206	3438	3808	889
S_ DG 18:0_18:1_640.58575_7.549_[M+H]+	284	185	591	203	329	51	152	0	418	159	241	265	10109	1273	621	454	605	683	3475	715	744	1137	414	248	1730	1289	571	723	908	1277	972	1377	644	354	1077	1116	1703	1078	313	731	526	367	1408	1042	1255	404	199	393	204
S_ DG 20:0_38:10_930.79132_10.769_[M+NH4]+	6701	3690	55936	12620	9640	32876	15199	9127	20097	12667	13012	14789	1258	12546	1673	4127	9029	5266	19043	10627	22505	21522	1315	10628	11575	9855	8708	1862	8528	10049	5138	2107	17388	5087	37064	3116	7691	6127	39106	11178	958	5849	4796	6581	4092	4669	2885	808	3656
S_ DG 30:0_38:0_1091.09996_0.495_[M+NH4]+	6920	1404	1408	3852	3146	2740	2660	1791	1969	2224	2288	956	617	922	906	830	1176	923	820	834	596	1058	1015	1058	659	1256	563	542	1056	665	1052	479	782	567	785	836	978	870	611	1284	828	979	508	764	392	720	1050	1024	945
S_ DG 34:2_615.49661_8.542_[M+H]+	915	595	4845	1841	273	517	1070	670	3041	164	1026	594	329	619	504	172	14045	302	1197	1814	127	585	718	498	984	1155	743	3954	645	543	219	578	1117	644	1388	540	718	693	408	497	257	74	1615	521	36	1191	2061	611	376
S_ DG 36:0_647.56907_12.283_[M+Na]+	21782	22213	7790	10678	12538	18700	15947	8643	24664	8487	21402	13671	13893	14989	20352	20317	20514	13474	10149	21095	11667	19779	13210	14949	13533	20474	17558	20328	13098	11329	24687	29866	8189	20492	12714	21456	26914	21167	15235	16001	21060	14197	29356	23276	25072	18716	16567	22984	19202
S_ DG 38:2_671.55807_10.601_[M+H]+	8475	30725	44921	37081	34945	27639	32427	30566	4913	26773	5481	30145	5595	44631	26714	29300	5573	32777	32969	29753	29702	33263	33276	22554	39873	39381	27004	32088	33260	29760	5308	35914	33463	32068	28574	29543	32342	32238	33315	31568	6402	34148	38220	28896	43492	30426	33257	28917	31184
S_ DG 41:1_715.70162_11.911_[M+H]+	21651	10100	7339	13761	11249	7933	11749	14983	13592	13608	10125	9705	6709	9108	6698	7521	13365	8614	12230	6978	10686	6143	6147	9058	4348	7378	6900	6560	9731	3571	7411	7307	4393	13283	8870	12816	8960	6189	6464	7304	12725	6919	9005	7475	7302	6927	6325	6758	6855
S_ DG 43:1_743.65745_11.491_[M+H]+	11051	8527	5590	8596	12553	8944	9869	6922	6381	9717	12535	9837	11257	10667	8551	7493	7224	9834	10327	7054	11713	7453	7251	7906	10181	9416	9907	6993	6666	10968	10506	8482	7520	11433	6606	10528	8241	7036	8733	4618	9549	10542	7078	7927	8835	7048	8719	7839	9031
S_ DG 45:2_769.67143_11.614_[M+H]+	17516	21478	80334	60103	18236	60595	16725	93568	20601	44613	13128	19975	18120	17051	12192	9655	19746	19151	19409	14106	10897	6269	10484	8895	23729	15012	11236	31804	17727	21075	15149	11799	26412	11592	17579	42103	8519	9954	16985	9952	14530	12047	10233	12465	12487	21910	21937	10042	19046
S_ DG 46:11_765.54502_5.702_[M+H]+	3492	8231	7568	5149	4747	6906	7366	5752	7921	8469	8655	6948	7993	8643	9326	8114	8762	8563	7394	9268	8010	8845	6842	7682	9149	8279	8475	7922	7873	8566	8022	8513	8354	8135	7143	7983	8604	8128	7604	6967	7784	7723	7920	7977	7378	8198	7125	7513	7990
S_ DG 46:3_781.67396_10.399_[M+H]+	8115	6166	6970	6701	5247	4798	6346	6732	6377	7057	5230	6624	4883	4147	5548	4256	6415	5095	4963	4030	6450	4036	5246	5907	5028	5370	5303	4740	5391	4350	5280	4883	4832	5198	3754	3926	4778	4461	5527	6570	6257	4650	4583	4945	4084	6211	4543	3919	4701
S_ DG 51:14_829.57627_9.313_[M+H]+	4421	8081	4837	9589	4715	2361	3950	1540	1936	4875	4673	4650	6891	11354	11300	8896	7508	3056	3251	10391	1928	4786	4217	5801	5673	7994	8285	5002	5205	8341	7581	6744	9645	4434	7775	4553	5993	6078	10335	7996	6975	8430	6348	8042	8831	6873	6554	13258	9068
S_ DG 53:0_885.83996_0.637_[M+H]+	1679	200	1785	1154	4541	1487	1217	2	2142	2388	1640	1007	891	1054	1408	1008	1436	2987	1715	1109	1247	2041	1599	1583	1027	240	866	809	632	1164	1190	393	691	1127	163	1651	850	359	1165	296	411	1261	1864	1888	856	1804	232	417	2916
S_ DG 53:1_883.82273_0.586_[M+ACN+H]+	6930	1070	1279	3378	3288	1871	966	1548	2436	2986	103	1767	2359	1552	2483	1614	1669	2328	2180	1358	1425	722	648	67	1513	282	1055	1541	647	1952	894	1863	473	1903	1171	801	1371	1098	1680	306	1843	828	654	725	1276	584	1669	1167	1240
S_ DG 55:15_883.61888_10.799_[M+ACN+H]+	9469	6660	22830	6964	437	22362	506	38072	10885	5249	8292	5536	176	384	12715	6907	12836	527	14303	6566	17696	439	17777	6334	183	12326	7974	25947	11421	279	420	7313	379	176	644	1868	237	7429	24967	7874	638	2918	14040	69	5651	24733	13534	6494	11795
S_ DG 55:4_905.78646_11.025_[M+H]+	15745	15472	111850	16447	12820	33631	16899	190591	28807	49759	13388	6034	500	35951	21209	17278	30783	12029	32522	17462	13188	12332	13217	15193	30292	9015	7496	25507	14770	23434	6766	18346	33276	7081	9518	3274	11208	21215	32642	24595	9160	11414	22972	2303	17797	18778	14073	13645	14803
S_ DG 55:5_903.77122_10.891_[M+ACN+H]+	12652	11021	79736	25029	11167	29124	12467	124397	24805	30261	11948	17779	3731	24307	27604	16151	28660	7046	27822	4379	21275	5023	38367	14586	19665	6186	12777	54065	8250	13380	2014	15955	24326	4815	29550	2583	8883	14752	31210	21297	2331	8028	28351	8583	14002	50313	29452	16498	25385
S_ DG 55:6_901.79981_11.161_[M+H]+	402	18568	3022	25133	187	383	1167	82936	657	3433	515	430	11648	899	230	632	12756	800	780	263	7431	421	149	566	656	513	728	140	493	550	294	215	452	492	19128	1701	448	169	15281	287	9408	237	141	612	10300	82	246	190	558
S_ DG 57:15_911.65031_11.085_[M+K]+	17231	77390	35148	63848	12450	12288	57142	59204	152433	10663	8439	12618	13075	7327	140193	139025	142840	79870	12394	105189	11678	90014	157284	117755	4492	32081	19934	149219	65472	3005	33008	110934	6070	6673	24899	11626	37678	125471	18129	140976	21786	3394	161714	78077	104355	166685	138492	89909	136551
S_ DG 57:15_911.73799_10.398_[M+H]+	10156	12914	460	219	24087	110532	1088	444	106775	402	273	27068	227	21818	12526	9719	33788	17819	160	3389	113364	35552	8685	6205	24595	18910	5170	5961	22161	21722	6374	2205	43083	1836	18465	241	13168	2050	8947	10719	596	14089	15257	2664	10541	21924	17560	1557	13833
S_ DG 57:9_923.74069_12.262_[M+K]+	6890	4995	4807	4545	5663	11169	6042	6850	6658	3099	6213	5079	2824	11906	5794	7659	5957	6653	9091	5505	6493	12284	5244	5371	9134	6745	10993	6291	7696	11950	4347	6595	15019	13565	11305	4537	9911	6535	16001	9751	4214	9707	4553	5091	5448	5136	4805	6208	5720
S_ DG 58:2_951.81337_11.268_[M+H]+	20862	47670	39226	41575	23606	28301	48156	17647	59443	19523	20915	25876	20958	17718	29863	29742	54034	28694	13892	24155	25159	20073	38792	27136	20945	23731	25219	56472	21998	19997	26953	46600	28073	14536	29284	13321	16762	24308	36874	34215	24423	16449	48623	23722	26883	71014	26710	33300	29503
[truncated: 876 more rows]
[truncated: 18 more columns]
